# Supplementary material for: Structure and mechanism of a Hypr GGDEF enzyme that activates cGAMP signaling to control extracellular metal respiration
Source: eLife. 2019 Apr 9;8:e43959. doi: 10.7554/eLife.43959 (PMC6456294; doi:10.7554/eLife.43959)
Supplement: Figure 1—source data 1. [file elife-43959-fig1-data1.xlsx]

## Sheet: Figure 1
Source Data for Figure 1
Figure 1A: Fe(III) Oxides - Particles; triplicate
		mM Fe(II)
	Day	WT			ΔesnD			ΔgacA			ΔgacA::gacA+
	0	1.277	9.49809	1.19441	3.84371	1.62008	1.13723	1.16264	1.50572	2.0521	1.11817	1.05464	1.16264
	1	3.24651	1.77891	1.60102	2.65565	2.83354	3.51334	1.79797	1.12452	4.1169	2.09657	1.98856	2.46506
	2	3.15121	2.85261	2.33799	6.23888	7.1474	7.3507	1.47395	1.34689	2.07116	5.36849	3.15121	7.00127
	3	8.05591	8.78653	5.26684	12.5222	11.9822	12.5604	2.63024	1.5629	1.51207	10.8005	5.96569	12.2109
	4	12.9098	13.7103	11.0928	15.6353	15.9848	16.2325	1.48666	1.3723	2.00127	16.2135	9.44092	16.2008
	5	13.2846	17.2046	14.6125	16.3914	16.817	18.0241	1.77891	1.78526	1.96315	17.3126	11.4168	16.6836
	6	17.7319	17.7573	16.817	19.5426	18.9517	18.9581	2.65565	2.78907	3.17027	18.0686	14.7014	18.6976
Figure 1B: Fe(III) Citrate - Soluble; triplicate
		mM Fe(II)
	hours	WT			ΔesnD			ΔgacA
	3	2.718	1.497	0.591	1.747	1.195	1.405	1.589	0.932	1.064
	19	10.427	7.892	6.435	5.187	10.65	9.652	6.973	7.971	9.586
	22	10.873	8.93	7.787	7.157	9.087	11.779	9.691	8.72	12.108
	26	15.246	16.205	15.286	7.63	14.012	18.162	13.25	15.404	17.728
	32	20.775	26.028	27.866	23.926	20.643	24.977	26.29	27.735	24.189
	38	39.16	35.22	32.462	40.604	35.483	38.372	39.028	35.483	34.695
	43	50.295	45.45	51.346	30.046	50.506	53.132	45.607	40.42	48.798
	48	52.462	46.815	51.543	50.19	50.689	50.269	43.716	49.035	54.353
Figure 1C: -0.1 V vs. SHE - Surface; quadruplicate
		uA/cm2
	hours	WT				ΔgacA				ΔesnD				ΔesnD::esnD+
	0.03	0.005	0.00666667	0.005	0.00666667	0.00666667	0.007	0.00666667	0.007	0.00566667	0.00166667	0.00566667	0.00566667	0.005	0.00666667	0.00633333	0.0106667
	5.4	0.00566667	0.00766667	0.00533333	0.00933333	0.007	0.00733333	0.007	0.007	0.00566667	0.00666667	0.00566667	0.00666667	0.00733333	0.0116667	0.007	0.012
	6.73	0.00566667	0.008	0.00533333	0.01	0.008	0.00733333	0.00666667	0.007	0.00566667	0.00666667	0.00566667	0.00666667	0.00766667	0.0123333	0.00666667	0.0123333
	8.07	0.006	0.00833333	0.00533333	0.0106667	0.00833333	0.00733333	0.006	0.007	0.00566667	0.007	0.00566667	0.00666667	0.008	0.013	0.007	0.013
	9.4	0.00633333	0.00866667	0.00566667	0.0116667	0.00633333	0.00766667	0.00633333	0.007	0.00566667	0.007	0.00566667	0.00666667	0.00866667	0.0136667	0.007	0.0133333
	10.73	0.00666667	0.00933333	0.006	0.0126667	0.00633333	0.008	0.00566667	0.007	0.00566667	0.007	0.00566667	0.00666667	0.00933333	0.0143333	0.00733333	0.0143333
	12.07	0.00766667	0.01	0.00633333	0.014	0.00633333	0.008	0.00566667	0.00733333	0.00566667	0.007	0.00566667	0.007	0.0103333	0.0153333	0.00733333	0.015
	13.4	0.008	0.011	0.00666667	0.0156667	0.00633333	0.00833333	0.00633333	0.007	0.00566667	0.007	0.00566667	0.007	0.011	0.0166667	0.00733333	0.016
	14.73	0.009	0.0116667	0.00733333	0.0176667	0.00633333	0.009	0.00666667	0.00733333	0.00566667	0.007	0.00566667	0.007	0.012	0.018	0.00733333	0.017
	16.07	0.01	0.013	0.008	0.02	0.00633333	0.00966667	0.007	0.00733333	0.00566667	0.007	0.00566667	0.007	0.013	0.0196667	0.00733333	0.0186667
	17.4	0.0113333	0.015	0.009	0.0223333	0.00633333	0.01	0.00766667	0.00733333	0.006	0.00733333	0.00566667	0.00733333	0.0143333	0.0213333	0.00766667	0.0206667
	18.73	0.0126667	0.017	0.0103333	0.0256667	0.00633333	0.0106667	0.009	0.00733333	0.00566667	0.007	0.00566667	0.00733333	0.0163333	0.0233333	0.00733333	0.0226667
	20.07	0.014	0.0183333	0.0116667	0.029	0.009	0.0116667	0.0103333	0.00733333	0.00566667	0.00666667	0.00566667	0.00733333	0.018	0.026	0.00733333	0.025
	21.4	0.0156667	0.0203333	0.0136667	0.0336667	0.00833333	0.0126667	0.013	0.00766667	0.00566667	0.007	0.00566667	0.007	0.0203333	0.0286667	0.00733333	0.0273333
	22.73	0.0176667	0.023	0.016	0.0386667	0.00833333	0.014	0.0176667	0.00733333	0.00566667	0.007	0.00566667	0.007	0.0226667	0.0316667	0.00733333	0.0306667
	24.07	0.02	0.0253333	0.0183333	0.0433333	0.00866667	0.0156667	0.019	0.00766667	0.00566667	0.007	0.00566667	0.007	0.0253333	0.0353333	0.00733333	0.034
	25.4	0.0226667	0.0283333	0.0206667	0.0483333	0.009	0.0173333	0.0213333	0.00766667	0.00566667	0.007	0.00566667	0.00633333	0.0283333	0.0393333	0.007	0.038
	26.73	0.0256667	0.0313333	0.0233333	0.053	0.00933333	0.0193333	0.0233333	0.008	0.00566667	0.00733333	0.00566667	0.00633333	0.0316667	0.0436667	0.007	0.0423333
	28.07	0.0286667	0.035	0.0263333	0.0583333	0.00933333	0.0213333	0.0256667	0.00833333	0.00566667	0.00766667	0.00566667	0.00633333	0.0353333	0.0486667	0.00733333	0.047
	29.4	0.0323333	0.0393333	0.03	0.064	0.009	0.024	0.029	0.00833333	0.00566667	0.008	0.00566667	0.00666667	0.0396667	0.0543333	0.00733333	0.052
	30.73	0.0366667	0.0443333	0.0336667	0.0706667	0.009	0.027	0.0326667	0.00866667	0.00566667	0.008	0.00566667	0.00666667	0.0443333	0.06	0.00766667	0.0576667
	32.07	0.041	0.0496667	0.0373333	0.0773333	0.00933333	0.0306667	0.0353333	0.009	0.00566667	0.00833333	0.00566667	0.00666667	0.0493333	0.0673333	0.00766667	0.0633333
	33.4	0.0463333	0.056	0.042	0.0856667	0.01	0.0343333	0.0396667	0.00966667	0.00566667	0.00866667	0.00566667	0.007	0.055	0.0746667	0.008	0.0696667
	34.73	0.0523333	0.0633333	0.047	0.0956667	0.0103333	0.0386667	0.0443333	0.01	0.00566667	0.009	0.00566667	0.00733333	0.061	0.0826667	0.00866667	0.0766667
	36.07	0.059	0.072	0.0526667	0.106333	0.011	0.0436667	0.0503333	0.0106667	0.00566667	0.00933333	0.00566667	0.00733333	0.068	0.092	0.009	0.0846667
	37.4	0.0663333	0.0826667	0.059	0.118333	0.0123333	0.0496667	0.0573333	0.011	0.00566667	0.01	0.00566667	0.00733333	0.0753333	0.103333	0.00933333	0.094
	38.73	0.075	0.095	0.066	0.130667	0.013	0.0566667	0.065	0.0116667	0.00566667	0.0103333	0.006	0.00733333	0.084	0.115333	0.00966667	0.104
	40.07	0.0846667	0.108667	0.074	0.143667	0.0143333	0.0646667	0.0723333	0.0123333	0.00566667	0.011	0.006	0.00733333	0.0943333	0.13	0.01	0.114333
	41.4	0.097	0.124333	0.084	0.156333	0.0156667	0.0746667	0.081	0.0133333	0.00566667	0.0116667	0.006	0.00766667	0.105667	0.146	0.0106667	0.127333
	42.73	0.110333	0.141	0.0953333	0.171333	0.0173333	0.0863333	0.0906667	0.0143333	0.00566667	0.0123333	0.006	0.00733333	0.118667	0.162333	0.0113333	0.140667
	44.07	0.125667	0.158	0.109333	0.185	0.021	0.1	0.103333	0.015	0.00566667	0.0133333	0.006	0.00766667	0.131667	0.178667	0.012	0.155333
	45.4	0.141	0.175333	0.123333	0.198	0.0213333	0.114667	0.112333	0.0163333	0.00566667	0.0143333	0.006	0.00766667	0.146667	0.194333	0.013	0.169667
	46.73	0.156	0.194	0.135333	0.210667	0.0246667	0.130667	0.125	0.0176667	0.00566667	0.0153333	0.006	0.00666667	0.160333	0.209333	0.0136667	0.185
	48.07	0.172	0.211667	0.147	0.222	0.0273333	0.146333	0.138667	0.0193333	0.00566667	0.0166667	0.00566667	0.00666667	0.173333	0.225333	0.0146667	0.197333
	49.4	0.188	0.227333	0.16	0.231667	0.03	0.162667	0.150667	0.021	0.00566667	0.0183333	0.006	0.007	0.186	0.242	0.016	0.211
	50.73	0.203667	0.243	0.173333	0.241333	0.0333333	0.178667	0.163333	0.0233333	0.00566667	0.02	0.006	0.007	0.199333	0.251333	0.0176667	0.221333
	52.07	0.219667	0.259667	0.186	0.251667	0.0363333	0.193	0.178333	0.0256667	0.00566667	0.022	0.006	0.007	0.213333	0.265333	0.0193333	0.233
	53.4	0.234333	0.275667	0.199	0.262333	0.039	0.208	0.190667	0.028	0.00566667	0.0243333	0.006	0.00733333	0.225333	0.275667	0.0213333	0.244
	54.73	0.249	0.292333	0.211	0.273	0.0426667	0.222667	0.202333	0.0306667	0.00566667	0.0266667	0.00633333	0.00766667	0.237333	0.285	0.0233333	0.254
	56.07	0.262333	0.307667	0.222333	0.282	0.0473333	0.235333	0.210667	0.034	0.00566667	0.0296667	0.00633333	0.00766667	0.247667	0.299333	0.026	0.263
	57.4	0.276667	0.32	0.233333	0.291	0.0526667	0.248667	0.221333	0.0373333	0.00566667	0.0323333	0.00633333	0.00766667	0.258	0.308	0.029	0.271333
	58.73	0.291667	0.332	0.243333	0.305333	0.0593333	0.261667	0.231333	0.0413333	0.00566667	0.0356667	0.00633333	0.008	0.270667	0.317	0.032	0.278333
	60.07	0.304	0.344667	0.253667	0.315333	0.0663333	0.273333	0.241667	0.0456667	0.00566667	0.0393333	0.00666667	0.00833333	0.280333	0.325333	0.0356667	0.286667
	61.4	0.315667	0.355333	0.262667	0.327333	0.0736667	0.285	0.251667	0.051	0.00566667	0.043	0.00666667	0.00833333	0.289667	0.333667	0.0393333	0.294
	62.73	0.327	0.365	0.271333	0.340667	0.0816667	0.294	0.262333	0.0566667	0.00566667	0.046	0.007	0.00866667	0.301333	0.338	0.0436667	0.300667
	64.07	0.337333	0.375333	0.279667	0.351667	0.0903333	0.305	0.272667	0.064	0.00566667	0.0513333	0.007	0.00866667	0.308	0.343667	0.0483333	0.306667
	65.4	0.351333	0.385333	0.288	0.364	0.1	0.314667	0.281667	0.0723333	0.00566667	0.057	0.00733333	0.009	0.317667	0.351	0.0536667	0.312667
	66.73	0.361	0.394333	0.294667	0.375333	0.110667	0.322667	0.293	0.082	0.00566667	0.0623333	0.00733333	0.00933333	0.327333	0.356333	0.0596667	0.319333
	68.07	0.371667	0.404	0.301	0.384333	0.123667	0.327667	0.301	0.093	0.00566667	0.0683333	0.00766667	0.00933333	0.335	0.361667	0.067	0.325333
	69.4	0.382333	0.413333	0.310333	0.397	0.136667	0.341333	0.314667	0.105667	0.00566667	0.0753333	0.00766667	0.00966667	0.340667	0.369667	0.075	0.330667
	70.73	0.391	0.422667	0.318333	0.373667	0.150667	0.352	0.324333	0.119333	0.00566667	0.0833333	0.00766667	0.00933333	0.350333	0.376	0.084	0.338333
	72.07	0.400333	0.432	0.326	0.379	0.164667	0.36	0.333333	0.134333	0.00566667	0.0926667	0.008	0.00966667	0.356	0.381	0.0946667	0.346333
	73.4	0.407	0.439	0.332333	0.385667	0.177333	0.367667	0.344	0.149667	0.00566667	0.103	0.00866667	0.01	0.364333	0.385667	0.107667	0.348667
	74.73	0.413333	0.444	0.336	0.390333	0.191	0.374	0.352	0.165667	0.00566667	0.114	0.009	0.0106667	0.369667	0.393	0.121667	0.353
	76.07	0.42	0.451667	0.341	0.394	0.203	0.381	0.356667	0.179667	0.006	0.126	0.00933333	0.011	0.376	0.396667	0.138	0.357667
	77.4	0.428	0.457333	0.346667	0.397333	0.213667	0.385	0.365667	0.194	0.006	0.138	0.01	0.0113333	0.38	0.398667	0.153333	0.36
	78.73	0.435667	0.464667	0.351	0.402667	0.224	0.390667	0.372667	0.208667	0.006	0.150667	0.0106667	0.012	0.381333	0.4	0.168667	0.361333
	80.07	0.441333	0.471667	0.355667	0.407333	0.235	0.396	0.369667	0.222333	0.006	0.166667	0.0113333	0.0126667	0.388	0.404333	0.182667	0.365
	81.4	0.451333	0.477	0.360333	0.410667	0.245667	0.402667	0.373667	0.236	0.006	0.182	0.012	0.013	0.392	0.406	0.198	0.366333
	82.73	0.459	0.483667	0.365333	0.415	0.257333	0.406667	0.377	0.249667	0.006	0.196	0.013	0.0143333	0.397667	0.41	0.210667	0.366667
	84.07	0.466333	0.491	0.371	0.419	0.268	0.414	0.380333	0.262667	0.006	0.207333	0.0136667	0.015	0.402	0.413333	0.224	0.370333
	85.4	0.472333	0.497667	0.376	0.424333	0.278	0.418333	0.385	0.274333	0.006	0.221	0.0146667	0.016	0.404333	0.419667	0.238667	0.373
	86.73	0.478333	0.505	0.381333	0.430333	0.287333	0.424667	0.390333	0.285667	0.006	0.236	0.0156667	0.017	0.410333	0.422667	0.251333	0.376667
	88.07	0.485333	0.511667	0.387	0.434667	0.298	0.429667	0.392667	0.297333	0.006	0.245667	0.0166667	0.018	0.415	0.425333	0.265	0.379333
	89.4	0.494667	0.515	0.392333	0.443667	0.307	0.434667	0.398667	0.308333	0.006	0.256667	0.0176667	0.019	0.417667	0.429	0.273667	0.377
	90.73	0.503	0.522333	0.397667	0.452333	0.316	0.441333	0.403333	0.318333	0.006	0.268333	0.019	0.0203333	0.422333	0.428667	0.285667	0.383
	92.07	0.511333	0.528	0.402333	0.457	0.325333	0.447333	0.405333	0.329667	0.006	0.276333	0.02	0.0216667	0.428333	0.425	0.298667	0.383
	93.4	0.516333	0.535333	0.407333	0.465333	0.334667	0.452	0.41	0.341333	0.006	0.287667	0.0213333	0.0233333	0.433333	0.414667	0.309333	0.387667
	94.73	0.522667	0.54	0.413333	0.472333	0.342	0.458	0.416333	0.351	0.006	0.294333	0.023	0.025	0.438333	0.401667	0.320667	0.392667
	96.07	0.533	0.545333	0.418	0.478	0.351667	0.461	0.418	0.359667	0.006	0.303	0.0246667	0.027	0.440333	0.382	0.333	0.396667
	97.4	0.540333	0.550333	0.421667	0.461	0.359333	0.465667	0.424	0.367333	0.006	0.313333	0.0266667	0.029	0.443333	0.358	0.341	0.400667
	98.73	0.547	0.553667	0.428667	0.467333	0.366667	0.47	0.441667	0.377667	0.00633333	0.320667	0.0286667	0.031	0.445667	0.332	0.349	0.404667
	100.07	0.552333	0.556	0.432667	0.467	0.373	0.475	0.435333	0.385	0.00633333	0.327667	0.0303333	0.0333333	0.447333	0.306	0.355667	0.412667
	101.4	0.559667	0.56	0.437333	0.470667	0.377333	0.480667	0.438333	0.391	0.00633333	0.336	0.0326667	0.0356667	0.452667	0.279333	0.369333	0.418667
	102.73	0.563667	0.565	0.442333	0.473333	0.382	0.486333	0.444	0.398333	0.00633333	0.344	0.0353333	0.0386667	0.455	0.254	0.373667	0.417333
	104.07	0.567667	0.569333	0.448	0.472	0.387	0.491333	0.447333	0.406	0.00633333	0.353333	0.038	0.042	0.455333	0.230333	0.385	0.417
	105.4	0.567667	0.574	0.450667	0.472	0.392333	0.492	0.447	0.411667	0.00633333	0.36	0.041	0.045	0.462333	0.209333	0.393667	0.426667
	106.73	0.565	0.576333	0.454667	0.47	0.398667	0.497333	0.448667	0.417	0.00633333	0.368667	0.0443333	0.0486667	0.463667	0.190667	0.404	0.429
	108.07	0.551667	0.580667	0.459667	0.464667	0.404667	0.501333	0.448667	0.421667	0.00633333	0.375667	0.048	0.0526667	0.466333	0.175667	0.412	0.425
	109.4	0.531667	0.584333	0.463	0.453333	0.411	0.505333	0.448667	0.426	0.00633333	0.382667	0.0523333	0.0566667	0.468	0.163333	0.420333	0.426333
	110.73	0.505	0.587	0.464667	0.435333	0.416667	0.508	0.449	0.431	0.00633333	0.391	0.0563333	0.0603333	0.468	0.152333	0.427667	0.425667
	112.07	0.477667	0.588333	0.468	0.417667	0.421333	0.506667	0.439333	0.437333	0.00633333	0.398333	0.061	0.0643333	0.46	0.143333	0.435667	0.426333
	113.4	0.453667	0.587667	0.471	0.394667	0.427	0.500667	0.427333	0.442333	0.00633333	0.406333	0.0663333	0.0683333	0.457	0.135667	0.444333	0.425333
	114.73	0.422	0.584333	0.473	0.371667	0.430333	0.489333	0.393	0.446333	0.00633333	0.413333	0.072	0.072	0.446333	0.128333	0.451	0.426667
	116.07	0.389333	0.578	0.475667	0.347	0.437667	0.475667	0.369333	0.449	0.00633333	0.420667	0.078	0.076	0.432667	0.122667	0.458667	0.429333
	117.4	0.355667	0.565	0.478333	0.320333	0.439667	0.459	0.389333	0.451667	0.00633333	0.429667	0.084	0.0796667	0.416333	0.117333	0.463667	0.43
	118.73	0.324667	0.55	0.478	0.294333	0.446	0.44	0.395	0.45	0.00633333	0.436667	0.091	0.084	0.398	0.112667	0.472	0.427
	120.07	0.298667	0.526667	0.481	0.267	0.450333	0.418	0.389667	0.442	0.00633333	0.443	0.0983333	0.0876667	0.381333	0.108667	0.478333	0.427333
Figure 1D: Nanoluc activity; triplicates
		Relative luminescence
		cAG-Nluc			cdiG-Nluc
	WT	105.711	106.929	87.3599	97.6469	112.816	89.5372
	ΔgacA	25.0859	30.708	27.927	90.7462	90.2267	90.2029
	ΔesnD	325.989	297.917	322.382	67.0397	58.6028	65.3289
	ΔgacA
	pGacA_WT-OE	222.772	205.096	213.862
	pGacA_WT	111.996	86.9634	101.041
	pGacA_D52A	110.511	107.285	118.03
	pGacA_R393A	2961.25	2385.32	2989.02
Figure 1E: Fe(III) Oxides - Particles; triplicates
		mM Fe(II)
	Days	ΔgacA Tn7::pGacA-WT			ΔgacA Tn7::pGacA-D52A			ΔgacA Tn7::pGacA-R393A			ΔgacA
	0	0.526033	0.602523	0.629361	0.578368	0.6146	0.688406	0.663218	0.63271	0.955034	0.842254	0.83402	0.858723
	1	1.08696	1.22786	1.07354	1.2547	1.0373	1.07622	5.87346	5.50338	5.21555	1.07399	1.24927	1.08928
	2	2.08669	1.87198	2.33763	2.74825	1.99141	1.6197	11.861	10.9882	11.4591	1.15516	1.26103	1.28338
	3	5.85615	5.61863	7.08669	7.61272	5.7971	3.6044	12.2098	13.3665	13.4474	1.42807	1.49747	1.51512
	4	10.2979	9.9745	10.4817	11.4627	11.4936	8.11326	14.1067	14.0616	15.1161	2.34561	1.86684	2.52794
	5	13.3722	12.0464	12.6812	13.4555	12.5657	11.6452	15.0962	14.9489	15.3535	2.15034	2.50912	3.37372
	6	12.3443	13.5601	14.1009	14.4525	14.8819	14.1667	14.6757	15.9358	15.6175	4.62534	5.08881	5.17704
