# Supplementary material for: Structure and mechanism of a Hypr GGDEF enzyme that activates cGAMP signaling to control extracellular metal respiration
Source: eLife. 2019 Apr 9;8:e43959. doi: 10.7554/eLife.43959 (PMC6456294; doi:10.7554/eLife.43959)
Supplement: Figure 3—source data 1. [file elife-43959-fig3-data1.xlsx]

## Sheet: Figure 3
Figure 3A, B and C: source file is Table S3
Figure 3D: GSU1761 region								Figure 3D: GSU2885 region
	Expression levels derived from Rockhopper output mapping file (.wig)								Expression levels derived from Rockhopper output mapping file (.wig)
	This mapping file was used to visualize RNAseq data only								This mapping file was used to visualize RNAseq data only
Genome coordinate	WT	ΔgacA	ΔesnD					Genome coordinate	WT	ΔgacA	ΔesnD
1926000	197	213	175					3175000	79	2	133
1926001	173	187	152					3175001	80	3	133
1926002	169	183	147					3175002	80	3	133
1926003	161	173	139					3175003	86	3	141
1926004	159	170	138					3175004	86	3	141
1926005	158	169	137					3175005	86	3	141
1926006	158	169	137					3175006	88	3	146
1926007	158	169	137					3175007	88	3	144
1926008	158	169	137					3175008	82	3	137
1926009	158	169	137					3175009	81	3	135
1926010	158	169	137					3175010	87	3	141
1926011	158	169	137					3175011	87	3	142
1926012	159	170	137					3175012	86	3	141
1926013	159	169	137					3175013	84	3	139
1926014	159	169	137					3175014	82	3	137
1926015	158	169	137					3175015	82	3	136
1926016	158	169	137					3175016	82	3	137
1926017	158	169	138					3175017	82	3	137
1926018	158	169	138					3175018	83	3	138
1926019	158	169	137					3175019	83	3	138
1926020	156	168	136					3175020	83	3	139
1926021	155	165	134					3175021	82	3	138
1926022	154	163	131					3175022	82	3	136
1926023	150	158	127					3175023	82	3	136
1926024	150	158	127					3175024	80	3	132
1926025	150	158	127					3175025	80	3	131
1926026	147	155	122					3175026	80	3	131
1926027	145	153	120					3175027	78	3	129
1926028	145	153	120					3175028	78	3	129
1926029	144	153	120					3175029	76	3	127
1926030	144	153	120					3175030	76	3	125
1926031	144	153	120					3175031	76	3	124
1926032	142	148	118					3175032	75	3	124
1926033	141	146	117					3175033	75	3	123
1926034	131	137	110					3175034	75	3	122
1926035	120	128	102					3175035	75	3	122
1926036	109	116	91					3175036	75	3	121
1926037	106	113	88					3175037	75	3	121
1926038	99	103	81					3175038	75	3	121
1926039	99	103	81					3175039	75	3	121
1926040	99	102	81					3175040	74	3	121
1926041	98	102	80					3175041	74	3	121
1926042	98	102	80					3175042	74	3	120
1926043	96	100	79					3175043	74	2	120
1926044	95	100	78					3175044	73	2	120
1926045	94	99	78					3175045	73	2	120
1926046	92	98	77					3175046	72	2	119
1926047	89	97	75					3175047	73	3	120
1926048	89	97	75					3175048	73	3	119
1926049	89	97	75					3175049	73	3	120
1926050	87	96	74					3175050	74	3	122
1926051	85	95	73					3175051	72	3	121
1926052	84	94	73					3175052	73	3	123
1926053	83	92	72					3175053	72	3	121
1926054	82	92	72					3175054	73	3	121
1926055	82	91	71					3175055	73	3	121
1926056	80	91	70					3175056	73	3	120
1926057	77	87	68					3175057	72	3	119
1926058	77	87	68					3175058	72	3	118
1926059	76	85	65					3175059	72	3	118
1926060	75	84	64					3175060	72	3	118
1926061	74	84	64					3175061	72	3	119
1926062	74	84	64					3175062	71	3	118
1926063	74	84	63					3175063	71	3	117
1926064	74	84	63					3175064	71	3	116
1926065	74	83	63					3175065	71	3	116
1926066	73	81	61					3175066	71	3	116
1926067	71	79	60					3175067	72	3	117
1926068	67	76	56					3175068	72	3	116
1926069	64	72	55					3175069	72	3	117
1926070	63	70	54					3175070	72	3	117
1926071	62	70	53					3175071	73	3	118
1926072	62	70	53					3175072	73	3	119
1926073	62	69	52					3175073	73	3	118
1926074	62	68	52					3175074	73	3	118
1926075	61	67	51					3175075	73	3	118
1926076	59	66	49					3175076	72	3	117
1926077	59	66	49					3175077	72	3	117
1926078	52	60	43					3175078	72	3	117
1926079	52	59	43					3175079	72	3	116
1926080	51	59	42					3175080	72	4	117
1926081	52	59	42					3175081	76	4	125
1926082	50	56	40					3175082	79	4	129
1926083	50	56	40					3175083	78	4	129
1926084	50	56	40					3175084	78	4	129
1926085	50	56	41					3175085	79	4	130
1926086	50	56	41					3175086	77	4	129
1926087	50	57	41					3175087	78	4	130
1926088	50	56	41					3175088	77	4	130
1926089	50	56	41					3175089	77	4	130
1926090	50	56	41					3175090	78	4	131
1926091	50	56	41					3175091	78	4	131
1926092	49	55	41					3175092	78	4	131
1926093	49	55	41					3175093	77	4	132
1926094	49	55	41					3175094	77	4	132
1926095	49	55	41					3175095	77	4	132
1926096	49	54	40					3175096	77	4	132
1926097	49	54	40					3175097	77	4	132
1926098	49	54	40					3175098	77	5	132
1926099	47	53	39					3175099	76	5	132
1926100	47	52	39					3175100	76	5	133
1926101	46	52	39					3175101	76	5	134
1926102	46	52	39					3175102	77	5	135
1926103	45	52	38					3175103	77	5	135
1926104	45	52	38					3175104	77	5	135
1926105	43	52	37					3175105	77	5	135
1926106	42	50	36					3175106	77	5	135
1926107	41	48	34					3175107	77	5	135
1926108	41	48	33					3175108	77	5	135
1926109	41	48	33					3175109	77	5	135
1926110	40	49	33					3175110	77	5	135
1926111	40	48	33					3175111	77	5	136
1926112	41	48	33					3175112	77	5	136
1926113	40	48	33					3175113	78	5	136
1926114	40	48	33					3175114	77	5	136
1926115	40	48	32					3175115	77	5	136
1926116	39	48	32					3175116	77	5	136
1926117	38	47	32					3175117	77	5	135
1926118	33	43	30					3175118	77	5	135
1926119	33	43	29					3175119	77	5	135
1926120	30	40	27					3175120	77	5	135
1926121	30	40	27					3175121	77	5	135
1926122	29	40	27					3175122	77	5	135
1926123	30	40	27					3175123	77	5	135
1926124	30	40	27					3175124	77	5	135
1926125	29	39	26					3175125	77	5	135
1926126	29	39	26					3175126	77	5	135
1926127	29	39	26					3175127	77	5	134
1926128	28	38	26					3175128	77	5	134
1926129	28	38	26					3175129	77	5	133
1926130	25	36	25					3175130	77	5	133
1926131	24	34	23					3175131	77	5	133
1926132	19	29	20					3175132	77	5	134
1926133	18	30	20					3175133	77	5	134
1926134	12	19	14					3175134	77	5	134
1926135	12	16	13					3175135	77	5	133
1926136	12	16	13					3175136	80	5	136
1926137	11	14	12					3175137	80	5	135
1926138	11	14	12					3175138	80	5	136
1926139	11	15	12					3175139	81	5	137
1926140	10	14	12					3175140	81	5	137
1926141	10	13	12					3175141	81	5	138
1926142	10	13	11					3175142	81	5	137
1926143	9	12	11					3175143	81	5	137
1926144	7	10	10					3175144	81	5	137
1926145	6	9	8					3175145	80	5	137
1926146	6	9	8					3175146	80	5	137
1926147	6	9	8					3175147	80	5	135
1926148	6	9	8					3175148	80	5	135
1926149	6	9	8					3175149	80	5	135
1926150	6	9	8					3175150	79	5	135
1926151	6	9	9					3175151	80	5	134
1926152	6	10	9					3175152	80	5	135
1926153	6	10	9					3175153	79	5	132
1926154	6	10	9					3175154	79	5	134
1926155	6	10	9					3175155	80	5	136
1926156	6	10	9					3175156	81	5	136
1926157	6	11	9					3175157	80	5	136
1926158	6	11	9					3175158	80	5	136
1926159	6	11	10					3175159	80	5	136
1926160	6	11	10					3175160	83	5	140
1926161	6	11	10					3175161	84	5	142
1926162	6	11	10					3175162	84	5	143
1926163	7	11	11					3175163	85	5	143
1926164	7	11	11					3175164	85	5	143
1926165	7	11	11					3175165	85	5	144
1926166	7	12	11					3175166	83	5	142
1926167	7	12	11					3175167	82	5	139
1926168	7	12	11					3175168	82	5	139
1926169	7	12	11					3175169	82	5	140
1926170	7	12	11					3175170	82	5	140
1926171	7	12	11					3175171	81	5	139
1926172	8	12	11					3175172	84	5	143
1926173	8	12	11					3175173	86	5	145
1926174	8	12	11					3175174	88	5	146
1926175	8	12	11					3175175	87	5	144
1926176	8	12	11					3175176	86	5	142
1926177	8	12	11					3175177	83	5	137
1926178	8	12	11					3175178	80	5	133
1926179	8	12	11					3175179	80	5	132
1926180	8	12	11					3175180	80	5	133
1926181	9	13	11					3175181	80	5	133
1926182	9	13	11					3175182	80	5	132
1926183	9	13	11					3175183	80	5	132
1926184	9	13	11					3175184	78	5	132
1926185	9	13	11					3175185	77	5	130
1926186	9	13	12					3175186	77	5	129
1926187	9	16	13					3175187	76	4	126
1926188	9	16	13					3175188	75	4	125
1926189	9	17	13					3175189	71	4	121
1926190	9	17	13					3175190	70	4	120
1926191	9	17	13					3175191	70	4	120
1926192	9	17	13					3175192	69	4	119
1926193	9	17	13					3175193	69	4	119
1926194	9	17	13					3175194	68	4	117
1926195	9	17	13					3175195	68	5	118
1926196	9	17	13					3175196	68	5	118
1926197	9	17	13					3175197	66	4	112
1926198	9	18	14					3175198	66	4	111
1926199	9	18	14					3175199	66	4	113
1926200	9	18	14					3175200	66	4	113
1926201	9	18	14					3175201	67	4	114
1926202	9	18	14					3175202	68	4	115
1926203	9	18	14					3175203	68	4	116
1926204	9	18	14					3175204	68	4	116
1926205	9	18	14					3175205	68	4	116
1926206	9	18	14					3175206	67	4	113
1926207	9	18	14					3175207	67	4	114
1926208	9	19	14					3175208	67	4	114
1926209	9	19	14					3175209	67	4	114
1926210	9	19	14					3175210	68	5	117
1926211	9	19	14					3175211	69	5	117
1926212	9	19	14					3175212	69	5	119
1926213	9	19	14					3175213	69	5	119
1926214	9	19	14					3175214	69	5	118
1926215	9	19	13					3175215	69	5	119
1926216	9	19	13					3175216	69	4	117
1926217	9	19	13					3175217	68	4	117
1926218	9	19	13					3175218	68	4	117
1926219	9	19	13					3175219	68	4	117
1926220	9	19	14					3175220	69	4	118
1926221	9	19	14					3175221	70	4	120
1926222	9	19	14					3175222	70	4	120
1926223	9	19	14					3175223	69	4	119
1926224	9	19	14					3175224	69	4	119
1926225	9	19	13					3175225	71	4	119
1926226	9	19	13					3175226	71	4	119
1926227	9	19	13					3175227	73	4	124
1926228	9	20	13					3175228	75	5	132
1926229	9	20	13					3175229	82	6	143
1926230	9	19	12					3175230	84	5	144
1926231	9	19	12					3175231	84	5	142
1926232	9	19	12					3175232	84	5	142
1926233	9	19	13					3175233	84	5	143
1926234	9	19	13					3175234	84	5	143
1926235	9	19	13					3175235	84	5	143
1926236	9	19	13					3175236	85	5	144
1926237	9	19	13					3175237	85	5	144
1926238	9	19	13					3175238	87	5	148
1926239	9	19	13					3175239	87	5	147
1926240	9	19	13					3175240	87	5	147
1926241	9	19	13					3175241	86	5	144
1926242	9	19	13					3175242	86	5	145
1926243	9	19	13					3175243	85	5	143
1926244	9	19	13					3175244	85	5	143
1926245	9	19	13					3175245	85	5	143
1926246	9	19	13					3175246	85	5	143
1926247	9	20	13					3175247	85	5	143
1926248	9	20	13					3175248	84	5	141
1926249	9	20	13					3175249	84	5	140
1926250	9	20	13					3175250	81	5	137
1926251	9	20	13					3175251	81	5	137
1926252	9	20	13					3175252	82	5	138
1926253	9	20	13					3175253	82	5	139
1926254	9	20	13					3175254	82	5	140
1926255	9	20	13					3175255	83	5	141
1926256	9	20	13					3175256	83	5	140
1926257	9	20	13					3175257	82	5	139
1926258	9	20	13					3175258	82	5	138
1926259	9	20	13					3175259	82	5	138
1926260	9	20	13					3175260	81	5	136
1926261	9	20	13					3175261	81	5	135
1926262	9	20	13					3175262	81	5	135
1926263	9	19	13					3175263	81	5	135
1926264	9	19	12					3175264	81	5	134
1926265	9	19	12					3175265	80	5	133
1926266	9	19	12					3175266	80	5	132
1926267	8	19	12					3175267	79	5	131
1926268	8	19	11					3175268	79	5	130
1926269	8	18	11					3175269	78	5	130
1926270	7	17	10					3175270	76	4	129
1926271	7	16	10					3175271	75	4	128
1926272	6	16	9					3175272	75	4	128
1926273	6	14	9					3175273	74	4	126
1926274	6	14	9					3175274	74	4	126
1926275	6	14	9					3175275	73	4	126
1926276	6	14	9					3175276	73	4	126
1926277	6	14	9					3175277	73	4	125
1926278	6	14	9					3175278	73	4	125
1926279	6	14	9					3175279	72	4	124
1926280	6	14	9					3175280	72	4	124
1926281	6	14	9					3175281	72	4	123
1926282	6	14	9					3175282	72	4	122
1926283	6	14	9					3175283	72	4	122
1926284	6	14	9					3175284	72	4	122
1926285	6	14	9					3175285	72	5	122
1926286	6	14	9					3175286	72	5	122
1926287	6	14	9					3175287	72	5	122
1926288	6	14	9					3175288	72	5	122
1926289	6	14	9					3175289	71	5	121
1926290	6	14	9					3175290	71	4	121
1926291	6	14	9					3175291	70	4	120
1926292	6	14	9					3175292	70	4	120
1926293	6	14	9					3175293	70	4	120
1926294	6	14	9					3175294	70	4	120
1926295	6	14	9					3175295	70	4	119
1926296	6	14	9					3175296	70	4	120
1926297	6	14	9					3175297	70	4	119
1926298	6	14	9					3175298	71	4	118
1926299	6	14	9					3175299	70	4	117
1926300	6	14	9					3175300	70	4	118
1926301	6	14	9					3175301	70	4	117
1926302	6	14	9					3175302	70	4	117
1926303	6	14	9					3175303	69	4	116
1926304	6	14	9					3175304	69	4	116
1926305	6	14	9					3175305	69	4	116
1926306	6	14	9					3175306	69	4	116
1926307	6	14	9					3175307	69	4	116
1926308	6	14	9					3175308	69	4	115
1926309	6	14	9					3175309	70	4	116
1926310	6	14	9					3175310	70	4	116
1926311	6	14	9					3175311	70	4	116
1926312	6	14	9					3175312	70	4	116
1926313	6	14	9					3175313	69	4	116
1926314	6	14	9					3175314	69	4	116
1926315	6	14	9					3175315	69	4	116
1926316	6	14	9					3175316	70	4	117
1926317	6	14	9					3175317	69	4	115
1926318	6	14	9					3175318	69	4	115
1926319	6	14	9					3175319	69	4	114
1926320	6	14	9					3175320	69	4	114
1926321	6	14	9					3175321	68	4	113
1926322	6	14	10					3175322	66	4	111
1926323	6	14	10					3175323	66	4	111
1926324	5	14	10					3175324	66	4	111
1926325	5	14	10					3175325	67	4	111
1926326	5	14	10					3175326	66	4	111
1926327	5	14	10					3175327	66	4	111
1926328	5	14	10					3175328	66	4	111
1926329	5	14	10					3175329	66	4	110
1926330	5	14	10					3175330	66	4	110
1926331	5	14	9					3175331	66	4	110
1926332	5	14	9					3175332	66	4	108
1926333	8	19	16					3175333	66	4	108
1926334	37	43	57					3175334	65	4	108
1926335	123	106	202					3175335	65	4	108
1926336	127	111	212					3175336	65	4	107
1926337	144	125	242					3175337	64	4	106
1926338	213	168	319					3175338	63	4	105
1926339	220	173	330					3175339	61	4	104
1926340	309	242	458					3175340	60	4	104
1926341	311	243	461					3175341	60	4	104
1926342	364	276	529					3175342	60	4	103
1926343	396	300	575					3175343	58	4	100
1926344	412	308	590					3175344	58	4	100
1926345	423	316	607					3175345	58	4	103
1926346	430	319	617					3175346	58	4	104
1926347	437	324	628					3175347	58	4	103
1926348	492	365	738					3175348	59	4	102
1926349	501	368	750					3175349	59	4	102
1926350	562	415	881					3175350	59	4	101
1926351	599	438	947					3175351	59	4	101
1926352	602	437	950					3175352	58	4	101
1926353	624	451	982					3175353	58	4	101
1926354	628	452	987					3175354	59	4	103
1926355	629	452	990					3175355	59	4	103
1926356	634	456	999					3175356	59	4	100
1926357	652	469	1030					3175357	59	4	100
1926358	718	514	1127					3175358	59	4	100
1926359	730	524	1146					3175359	59	4	100
1926360	747	536	1169					3175360	58	4	99
1926361	747	536	1170					3175361	58	4	99
1926362	748	536	1173					3175362	58	4	99
1926363	752	541	1184					3175363	58	4	96
1926364	758	544	1191					3175364	58	4	96
1926365	759	546	1196					3175365	56	4	95
1926366	759	546	1197					3175366	56	5	95
1926367	763	550	1202					3175367	57	5	96
1926368	768	556	1212					3175368	57	5	95
1926369	796	578	1248					3175369	57	5	95
1926370	805	587	1264					3175370	57	5	97
1926371	812	591	1270					3175371	57	5	97
1926372	815	593	1274					3175372	58	5	97
1926373	830	608	1288					3175373	58	5	97
1926374	837	617	1298					3175374	58	5	97
1926375	842	622	1304					3175375	58	5	96
1926376	856	636	1325					3175376	57	5	95
1926377	929	695	1403					3175377	57	5	96
1926378	977	735	1450					3175378	57	4	95
1926379	1023	769	1493					3175379	56	4	94
1926380	1056	791	1521					3175380	56	4	94
1926381	1085	817	1552					3175381	55	4	90
1926382	1120	841	1582					3175382	54	4	89
1926383	1136	851	1595					3175383	54	4	88
1926384	1146	859	1605					3175384	53	4	87
1926385	1149	861	1607					3175385	53	4	86
1926386	1153	862	1609					3175386	53	4	86
1926387	1168	874	1628					3175387	53	4	86
1926388	1183	883	1644					3175388	54	5	87
1926389	1193	891	1654					3175389	54	5	87
1926390	1197	894	1656					3175390	54	5	86
1926391	1198	894	1658					3175391	53	4	85
1926392	1200	896	1661					3175392	53	4	85
1926393	1203	898	1664					3175393	53	4	84
1926394	1206	900	1670					3175394	52	4	82
1926395	1216	906	1682					3175395	52	4	82
1926396	1216	906	1682					3175396	53	4	82
1926397	1217	908	1685					3175397	51	4	79
1926398	1218	910	1687					3175398	51	4	79
1926399	1225	919	1696					3175399	50	4	77
1926400	1241	937	1723					3175400	50	4	76
1926401	1250	945	1734					3175401	49	4	75
1926402	1253	946	1737					3175402	49	4	76
1926403	1256	947	1738					3175403	49	4	76
1926404	1257	948	1740					3175404	47	4	72
1926405	1258	949	1741					3175405	48	4	75
1926406	1258	949	1741					3175406	47	4	72
1926407	1259	949	1743					3175407	48	4	73
1926408	1262	951	1747					3175408	47	4	72
1926409	1272	962	1760					3175409	48	4	74
1926410	1273	963	1762					3175410	47	4	73
1926411	1274	964	1763					3175411	47	4	73
1926412	1277	966	1765					3175412	48	4	74
1926413	1278	968	1767					3175413	47	4	75
1926414	1280	970	1769					3175414	47	4	74
1926415	1280	970	1769					3175415	46	4	73
1926416	1281	970	1770					3175416	46	4	73
1926417	1284	971	1773					3175417	45	4	70
1926418	1290	976	1782					3175418	43	4	68
1926419	1294	979	1786					3175419	43	4	68
1926420	1302	983	1790					3175420	43	4	68
1926421	1302	984	1791					3175421	43	4	67
1926422	1303	985	1791					3175422	43	4	69
1926423	1303	985	1792					3175423	43	4	70
1926424	1304	985	1792					3175424	43	4	69
1926425	1305	987	1794					3175425	42	4	68
1926426	1306	987	1795					3175426	42	4	69
1926427	1311	992	1803					3175427	41	4	68
1926428	1312	993	1805					3175428	40	4	67
1926429	1315	996	1811					3175429	40	4	66
1926430	1315	996	1813					3175430	40	4	66
1926431	1316	996	1814					3175431	40	4	66
1926432	1317	997	1816					3175432	40	4	66
1926433	1317	997	1817					3175433	39	4	64
1926434	1317	997	1817					3175434	39	4	64
1926435	1319	998	1818					3175435	38	3	60
1926436	1321	1000	1824					3175436	37	3	59
1926437	1324	1003	1827					3175437	37	3	60
1926438	1324	1003	1828					3175438	37	4	62
1926439	1328	1006	1833					3175439	42	4	70
1926440	1329	1007	1834					3175440	44	4	74
1926441	1330	1008	1835					3175441	45	4	75
1926442	1330	1008	1837					3175442	45	4	75
1926443	1331	1009	1837					3175443	45	4	75
1926444	1331	1009	1838					3175444	45	4	75
1926445	1333	1009	1843					3175445	45	4	75
1926446	1347	1011	1875					3175446	45	4	76
1926447	1392	1016	1949					3175447	45	4	76
1926448	1424	1018	1993					3175448	47	4	77
1926449	1441	1020	2025					3175449	47	4	77
1926450	1451	1020	2037					3175450	47	4	77
1926451	1453	1021	2040					3175451	47	4	77
1926452	1455	1021	2042					3175452	47	4	77
1926453	1457	1021	2043					3175453	47	4	77
1926454	1458	1022	2044					3175454	47	4	77
1926455	1460	1022	2046					3175455	47	4	76
1926456	1461	1023	2047					3175456	46	4	77
1926457	1461	1023	2047					3175457	46	4	77
1926458	1474	1026	2065					3175458	46	4	77
1926459	1475	1026	2067					3175459	45	4	76
1926460	1484	1027	2074					3175460	45	4	76
1926461	1489	1029	2082					3175461	45	3	76
1926462	1491	1032	2085					3175462	45	3	76
1926463	1497	1033	2093					3175463	45	3	76
1926464	1499	1034	2095					3175464	45	3	76
1926465	1501	1034	2097					3175465	45	3	76
1926466	1501	1035	2098					3175466	45	3	76
1926467	1515	1039	2114					3175467	45	3	75
1926468	1519	1040	2122					3175468	45	3	75
1926469	1531	1046	2137					3175469	45	3	75
1926470	1544	1052	2156					3175470	45	3	75
1926471	1552	1054	2166					3175471	45	3	75
1926472	1555	1055	2169					3175472	45	3	74
1926473	1555	1055	2169					3175473	45	3	74
1926474	1559	1057	2174					3175474	45	3	74
1926475	1569	1059	2188					3175475	45	3	74
1926476	1571	1059	2192					3175476	45	3	74
1926477	1573	1060	2194					3175477	45	3	74
1926478	1574	1060	2198					3175478	45	3	74
1926479	1577	1061	2202					3175479	45	3	74
1926480	1578	1062	2204					3175480	45	3	74
1926481	1580	1062	2206					3175481	45	3	74
1926482	1579	1062	2207					3175482	44	3	74
1926483	1581	1063	2209					3175483	44	3	73
1926484	1583	1064	2212					3175484	44	3	72
1926485	1586	1065	2215					3175485	44	3	72
1926486	1587	1067	2221					3175486	44	3	73
1926487	1588	1067	2221					3175487	44	3	73
1926488	1589	1067	2222					3175488	44	3	73
1926489	1591	1068	2226					3175489	44	3	73
1926490	1594	1069	2230					3175490	44	4	73
1926491	1599	1071	2242					3175491	44	3	73
1926492	1605	1073	2249					3175492	44	3	73
1926493	1607	1073	2251					3175493	44	3	73
1926494	1607	1073	2253					3175494	44	3	73
1926495	1608	1074	2252					3175495	44	3	73
1926496	1609	1074	2253					3175496	44	3	74
1926497	1607	1072	2251					3175497	44	3	74
1926498	1605	1069	2247					3175498	44	3	74
1926499	1606	1069	2247					3175499	44	3	74
1926500	1604	1068	2245					3175500	44	3	74
1926501	1605	1068	2246					3175501	44	3	74
1926502	1603	1067	2244					3175502	44	3	74
1926503	1605	1068	2250					3175503	44	3	74
1926504	1607	1068	2253					3175504	44	3	74
1926505	1608	1069	2254					3175505	44	3	74
1926506	1608	1067	2253					3175506	44	3	74
1926507	1611	1066	2257					3175507	44	3	74
1926508	1618	1066	2261					3175508	44	3	74
1926509	1625	1066	2270					3175509	44	3	73
1926510	1622	1063	2267					3175510	44	3	73
1926511	1617	1058	2259					3175511	43	3	73
1926512	1619	1059	2264					3175512	43	3	72
1926513	1625	1062	2279					3175513	43	3	72
1926514	1638	1066	2300					3175514	44	3	73
1926515	1638	1064	2300					3175515	44	3	74
1926516	1640	1065	2300					3175516	45	3	74
1926517	1641	1065	2303					3175517	45	3	74
1926518	1640	1065	2302					3175518	45	3	73
1926519	1639	1064	2302					3175519	45	3	72
1926520	1628	1057	2288					3175520	45	3	72
1926521	1621	1053	2279					3175521	45	3	72
1926522	1622	1053	2281					3175522	45	3	72
1926523	1611	1047	2267					3175523	45	3	73
1926524	1593	1034	2250					3175524	45	3	73
1926525	1548	1001	2181					3175525	44	3	73
1926526	1472	948	2086					3175526	44	3	72
1926527	1472	947	2087					3175527	44	3	72
1926528	1446	922	2042					3175528	44	3	72
1926529	1442	915	2031					3175529	44	3	71
1926530	1444	915	2032					3175530	43	3	70
1926531	1443	915	2032					3175531	43	3	70
1926532	1440	913	2029					3175532	43	3	70
1926533	1440	914	2033					3175533	43	3	69
1926534	1394	896	1983					3175534	42	3	70
1926535	1307	842	1855					3175535	44	3	72
1926536	1288	826	1817					3175536	44	3	72
1926537	1079	677	1467					3175537	44	3	72
1926538	1071	668	1453					3175538	44	4	73
1926539	1070	666	1450					3175539	45	4	73
1926540	1072	667	1453					3175540	44	4	72
1926541	1073	667	1455					3175541	45	4	72
1926542	1072	666	1455					3175542	45	4	72
1926543	1072	666	1455					3175543	45	4	72
1926544	1069	666	1454					3175544	45	4	72
1926545	1067	666	1453					3175545	45	4	71
1926546	1046	654	1426					3175546	44	4	71
1926547	1029	640	1399					3175547	43	4	70
1926548	1007	627	1377					3175548	43	4	70
1926549	1000	622	1371					3175549	42	4	69
1926550	975	600	1333					3175550	42	4	69
1926551	927	557	1260					3175551	41	4	67
1926552	912	546	1242					3175552	40	4	66
1926553	863	494	1158					3175553	40	4	64
1926554	873	498	1179					3175554	39	4	63
1926555	866	484	1164					3175555	39	3	63
1926556	862	480	1158					3175556	39	3	63
1926557	865	481	1164					3175557	39	3	64
1926558	839	462	1141					3175558	38	3	63
1926559	840	459	1145					3175559	38	3	64
1926560	818	443	1124					3175560	38	3	66
1926561	805	430	1107					3175561	38	3	66
1926562	786	410	1083					3175562	38	3	65
1926563	727	358	1015					3175563	38	3	64
1926564	731	360	1022					3175564	39	3	65
1926565	716	347	1009					3175565	39	3	65
1926566	717	348	1010					3175566	39	3	64
1926567	716	346	1009					3175567	39	3	64
1926568	716	348	1010					3175568	38	3	64
1926569	715	348	1008					3175569	40	4	66
1926570	714	348	1008					3175570	37	3	62
1926571	712	347	1007					3175571	38	3	62
1926572	713	345	1007					3175572	38	4	63
1926573	719	344	1015					3175573	38	4	63
1926574	719	343	1014					3175574	38	4	63
1926575	724	344	1020					3175575	38	4	64
1926576	724	343	1020					3175576	52	6	86
1926577	723	343	1019					3175577	53	7	87
1926578	723	343	1017					3175578	52	7	87
1926579	727	344	1027					3175579	54	7	89
1926580	724	337	1023					3175580	53	7	88
1926581	720	334	1018					3175581	59	8	100
1926582	718	334	1016					3175582	64	10	111
1926583	717	333	1016					3175583	94	20	169
1926584	687	303	982					3175584	104	22	185
1926585	671	291	966					3175585	110	24	192
1926586	640	268	937					3175586	112	25	197
1926587	625	258	922					3175587	115	25	198
1926588	609	249	905					3175588	124	27	205
1926589	584	226	876					3175589	124	27	205
1926590	563	207	855					3175590	125	27	206
1926591	517	167	802					3175591	126	28	208
1926592	515	166	800					3175592	126	28	209
1926593	512	164	797					3175593	126	28	209
1926594	512	163	796					3175594	127	28	208
1926595	510	162	795					3175595	126	28	206
1926596	510	161	793					3175596	126	28	205
1926597	510	161	794					3175597	128	28	208
1926598	512	162	796					3175598	128	28	208
1926599	515	162	801					3175599	128	28	207
1926600	515	161	799					3175600	128	28	206
1926601	516	161	799					3175601	128	28	206
1926602	516	161	799					3175602	128	28	206
1926603	516	161	799					3175603	128	28	206
1926604	519	161	800					3175604	128	28	206
1926605	519	161	800					3175605	128	28	206
1926606	519	161	800					3175606	129	28	208
1926607	519	161	802					3175607	128	28	208
1926608	519	161	803					3175608	131	29	213
1926609	523	161	808					3175609	129	29	211
1926610	524	162	811					3175610	129	29	211
1926611	524	162	812					3175611	129	29	211
1926612	524	162	811					3175612	129	29	211
1926613	524	162	811					3175613	128	29	211
1926614	525	162	812					3175614	128	29	211
1926615	524	162	812					3175615	127	29	211
1926616	525	162	812					3175616	126	29	210
1926617	528	162	816					3175617	126	29	209
1926618	529	162	817					3175618	126	29	209
1926619	529	163	818					3175619	126	29	209
1926620	527	162	815					3175620	126	29	209
1926621	529	163	820					3175621	126	29	208
1926622	523	161	813					3175622	126	29	208
1926623	523	161	814					3175623	126	29	208
1926624	524	162	815					3175624	126	29	207
1926625	525	163	816					3175625	126	29	207
1926626	521	162	806					3175626	126	29	207
1926627	514	161	797					3175627	126	29	207
1926628	495	155	775					3175628	125	29	206
1926629	440	138	685					3175629	125	29	206
1926630	427	136	666					3175630	125	29	206
1926631	416	133	646					3175631	124	29	203
1926632	401	129	621					3175632	124	29	203
1926633	409	131	631					3175633	124	29	203
1926634	410	132	633					3175634	124	29	203
1926635	417	133	644					3175635	124	29	203
1926636	429	136	655					3175636	123	29	203
1926637	429	135	654					3175637	123	29	203
1926638	435	137	666					3175638	123	29	203
1926639	454	143	683					3175639	123	29	202
1926640	456	143	688					3175640	123	29	201
1926641	462	145	694					3175641	123	29	201
1926642	465	146	697					3175642	122	29	201
1926643	465	147	697					3175643	122	29	200
1926644	481	151	715					3175644	122	29	200
1926645	490	153	723					3175645	122	29	200
1926646	491	153	724					3175646	122	29	200
1926647	506	158	748					3175647	122	29	200
1926648	508	158	751					3175648	122	29	200
1926649	509	158	752					3175649	122	29	200
1926650	510	158	755					3175650	122	29	200
1926651	515	159	764					3175651	122	29	200
1926652	516	159	766					3175652	122	29	200
1926653	517	159	767					3175653	122	29	200
1926654	518	159	769					3175654	122	29	200
1926655	517	159	769					3175655	122	29	200
1926656	515	159	768					3175656	122	29	200
1926657	516	159	770					3175657	122	29	200
1926658	506	156	758					3175658	122	29	200
1926659	490	148	721					3175659	122	29	200
1926660	488	147	716					3175660	122	29	200
1926661	477	142	704					3175661	122	29	200
1926662	474	141	698					3175662	122	29	200
1926663	468	138	685					3175663	122	29	200
1926664	464	136	675					3175664	122	29	200
1926665	463	136	676					3175665	122	29	200
1926666	487	144	717					3175666	122	29	200
1926667	486	144	717					3175667	121	29	200
1926668	490	144	719					3175668	121	28	199
1926669	492	145	722					3175669	121	28	199
1926670	493	145	722					3175670	120	28	199
1926671	492	145	720					3175671	120	28	199
1926672	495	145	724					3175672	120	28	199
1926673	480	143	707					3175673	120	28	199
1926674	470	139	690					3175674	120	28	199
1926675	466	137	684					3175675	120	28	198
1926676	464	136	679					3175676	120	28	198
1926677	434	125	639					3175677	120	28	198
1926678	440	126	647					3175678	120	28	198
1926679	446	127	658					3175679	120	28	198
1926680	448	128	660					3175680	120	28	198
1926681	449	128	665					3175681	120	28	198
1926682	450	129	666					3175682	120	28	198
1926683	450	129	665					3175683	120	28	198
1926684	450	128	666					3175684	119	28	198
1926685	450	129	666					3175685	120	28	197
1926686	451	129	667					3175686	119	28	197
1926687	451	129	668					3175687	119	28	197
1926688	454	130	672					3175688	119	28	197
1926689	456	131	675					3175689	119	28	197
1926690	457	131	675					3175690	120	28	197
1926691	457	130	677					3175691	120	28	197
1926692	457	130	677					3175692	120	29	197
1926693	457	130	675					3175693	120	29	197
1926694	452	129	665					3175694	120	29	197
1926695	449	127	661					3175695	120	29	196
1926696	448	127	661					3175696	120	29	196
1926697	453	127	669					3175697	120	29	196
1926698	453	127	669					3175698	119	29	196
1926699	457	128	673					3175699	119	29	196
1926700	457	127	675					3175700	120	29	196
1926701	457	128	680					3175701	120	30	196
1926702	455	127	673					3175702	120	30	196
1926703	448	124	654					3175703	120	30	196
1926704	444	122	643					3175704	120	30	196
1926705	444	122	643					3175705	119	30	196
1926706	446	124	644					3175706	119	30	196
1926707	446	123	645					3175707	119	30	196
1926708	459	127	662					3175708	120	31	196
1926709	462	128	667					3175709	120	32	197
1926710	470	129	676					3175710	121	33	197
1926711	471	129	676					3175711	123	34	198
1926712	473	129	678					3175712	123	34	198
1926713	473	130	681					3175713	123	34	198
1926714	474	131	682					3175714	123	35	198
1926715	476	130	683					3175715	123	35	197
1926716	476	131	684					3175716	123	35	198
1926717	475	131	683					3175717	123	35	198
1926718	470	130	674					3175718	123	35	198
1926719	469	130	669					3175719	125	36	199
1926720	466	125	659					3175720	132	43	204
1926721	463	124	653					3175721	132	43	205
1926722	465	123	655					3175722	135	45	208
1926723	469	125	657					3175723	136	46	208
1926724	471	126	659					3175724	136	46	208
1926725	476	127	668					3175725	136	46	208
1926726	476	127	669					3175726	135	46	207
1926727	476	127	669					3175727	135	46	207
1926728	478	127	671					3175728	135	46	207
1926729	477	126	670					3175729	134	46	207
1926730	481	127	677					3175730	134	46	206
1926731	475	125	664					3175731	133	46	204
1926732	476	124	661					3175732	132	46	201
1926733	470	122	656					3175733	130	46	199
1926734	463	119	648					3175734	128	45	196
1926735	468	120	654					3175735	126	44	194
1926736	464	118	644					3175736	125	44	190
1926737	467	118	647					3175737	125	44	189
1926738	470	118	649					3175738	123	44	187
1926739	475	118	655					3175739	122	45	186
1926740	476	118	659					3175740	121	45	186
1926741	476	118	660					3175741	122	45	185
1926742	476	118	659					3175742	122	45	185
1926743	479	119	664					3175743	121	45	184
1926744	472	117	649					3175744	119	44	181
1926745	477	117	659					3175745	119	44	180
1926746	482	118	663					3175746	119	44	178
1926747	483	118	664					3175747	119	44	178
1926748	504	123	695					3175748	118	44	178
1926749	513	125	706					3175749	118	44	177
1926750	518	127	711					3175750	117	44	176
1926751	519	127	713					3175751	117	44	176
1926752	522	128	714					3175752	117	44	175
1926753	527	129	723					3175753	116	44	172
1926754	527	129	724					3175754	114	44	167
1926755	530	129	728					3175755	104	41	146
1926756	531	130	729					3175756	100	41	139
1926757	533	130	737					3175757	92	40	128
1926758	530	130	734					3175758	92	40	128
1926759	530	130	734					3175759	91	39	124
1926760	527	129	731					3175760	89	39	121
1926761	525	129	730					3175761	86	39	113
1926762	524	128	728					3175762	80	38	103
1926763	522	127	726					3175763	75	37	91
1926764	515	127	720					3175764	73	37	90
1926765	509	125	704					3175765	67	36	82
1926766	511	125	705					3175766	64	35	78
1926767	517	126	715					3175767	64	35	78
1926768	517	126	715					3175768	62	35	77
1926769	530	131	735					3175769	62	35	76
1926770	544	134	754					3175770	60	34	71
1926771	546	135	757					3175771	60	34	70
1926772	547	135	758					3175772	59	34	66
1926773	552	136	765					3175773	54	33	61
1926774	555	137	770					3175774	51	32	56
1926775	557	138	772					3175775	50	32	54
1926776	558	138	772					3175776	50	32	54
1926777	558	138	773					3175777	49	32	52
1926778	556	137	770					3175778	46	31	51
1926779	556	137	770					3175779	46	31	50
1926780	557	137	772					3175780	45	31	49
1926781	556	137	769					3175781	37	29	38
1926782	558	137	769					3175782	34	27	29
1926783	559	137	770					3175783	30	26	24
1926784	559	137	770					3175784	30	25	23
1926785	560	137	771					3175785	29	25	21
1926786	561	138	773					3175786	28	25	21
1926787	562	138	775					3175787	28	25	21
1926788	564	138	778					3175788	29	25	21
1926789	569	139	784					3175789	29	25	21
1926790	573	139	790					3175790	29	25	20
1926791	574	139	789					3175791	29	25	20
1926792	583	139	803					3175792	29	25	20
1926793	587	140	808					3175793	29	25	20
1926794	597	141	826					3175794	29	25	20
1926795	599	142	830					3175795	29	25	20
1926796	610	142	843					3175796	29	25	20
1926797	625	143	859					3175797	29	25	20
1926798	629	144	864					3175798	29	25	20
1926799	633	144	869					3175799	29	25	20
1926800	632	142	868					3175800	29	25	20
1926801	634	142	873					3175801	31	27	22
1926802	645	145	891					3175802	33	30	23
1926803	646	145	891					3175803	34	31	24
1926804	652	145	894					3175804	34	30	24
1926805	660	146	905					3175805	34	30	24
1926806	660	146	906					3175806	34	30	24
1926807	659	146	905					3175807	34	31	24
1926808	666	145	910					3175808	34	31	24
1926809	688	147	938					3175809	34	31	24
1926810	686	146	934					3175810	34	31	24
1926811	689	146	940					3175811	34	31	24
1926812	688	146	940					3175812	34	31	24
1926813	687	145	935					3175813	34	31	24
1926814	689	146	940					3175814	34	31	24
1926815	709	149	969					3175815	34	31	24
1926816	705	148	965					3175816	34	31	24
1926817	708	148	967					3175817	34	31	24
1926818	713	148	977					3175818	34	31	24
1926819	718	149	981					3175819	34	31	24
1926820	705	145	961					3175820	34	31	24
1926821	685	141	937					3175821	34	31	24
1926822	677	136	924					3175822	34	31	24
1926823	666	133	905					3175823	34	31	24
1926824	667	133	906					3175824	34	31	24
1926825	668	133	906					3175825	34	31	24
1926826	668	133	908					3175826	34	31	24
1926827	667	133	906					3175827	34	31	24
1926828	676	135	928					3175828	34	31	24
1926829	687	136	939					3175829	34	31	24
1926830	680	135	926					3175830	34	31	24
1926831	673	134	919					3175831	34	31	24
1926832	671	132	914					3175832	34	31	24
1926833	670	132	913					3175833	34	31	24
1926834	668	131	907					3175834	34	31	24
1926835	662	131	897					3175835	34	31	24
1926836	669	132	908					3175836	34	31	24
1926837	672	133	915					3175837	34	31	23
1926838	685	134	931					3175838	34	31	23
1926839	688	135	938					3175839	34	31	23
1926840	690	135	940					3175840	34	31	23
1926841	701	137	959					3175841	34	31	23
1926842	702	137	962					3175842	34	31	23
1926843	723	139	984					3175843	34	31	23
1926844	727	140	990					3175844	34	31	23
1926845	728	140	991					3175845	34	31	23
1926846	730	140	995					3175846	34	31	23
1926847	732	140	1000					3175847	34	32	23
1926848	740	141	1005					3175848	34	32	23
1926849	740	141	1005					3175849	34	32	23
1926850	741	141	1006					3175850	35	32	23
1926851	742	141	1010					3175851	34	32	23
1926852	738	139	1005					3175852	35	32	23
1926853	757	142	1039					3175853	35	31	23
1926854	731	134	1002					3175854	35	31	23
1926855	730	133	1002					3175855	35	33	24
1926856	731	133	1005					3175856	37	36	27
1926857	721	130	989					3175857	41	39	29
1926858	740	133	1016					3175858	43	40	29
1926859	746	131	1023					3175859	43	41	29
1926860	745	131	1022					3175860	44	41	30
1926861	753	131	1031					3175861	45	41	30
1926862	756	132	1034					3175862	46	42	31
1926863	768	133	1049					3175863	47	42	31
1926864	772	134	1057					3175864	47	42	32
1926865	783	135	1072					3175865	52	45	34
1926866	788	135	1077					3175866	52	46	34
1926867	789	135	1080					3175867	52	46	34
1926868	796	135	1090					3175868	52	47	33
1926869	800	135	1099					3175869	52	46	33
1926870	812	136	1122					3175870	52	47	33
1926871	817	136	1128					3175871	52	46	33
1926872	838	137	1155					3175872	51	46	33
1926873	840	137	1161					3175873	51	46	33
1926874	846	138	1165					3175874	51	46	33
1926875	851	137	1166					3175875	51	46	33
1926876	850	136	1164					3175876	51	46	33
1926877	851	136	1166					3175877	51	49	34
1926878	853	136	1168					3175878	52	49	34
1926879	856	136	1172					3175879	52	49	34
1926880	864	137	1183					3175880	52	49	33
1926881	881	138	1218					3175881	51	49	33
1926882	885	139	1225					3175882	51	48	32
1926883	928	143	1287					3175883	51	49	32
1926884	940	144	1305					3175884	51	49	32
1926885	959	146	1330					3175885	50	49	32
1926886	962	146	1332					3175886	50	49	32
1926887	962	146	1332					3175887	50	49	32
1926888	964	146	1334					3175888	49	48	32
1926889	964	145	1335					3175889	47	46	29
1926890	967	146	1338					3175890	47	46	29
1926891	968	146	1338					3175891	47	45	29
1926892	970	146	1340					3175892	47	45	29
1926893	973	147	1345					3175893	49	46	32
1926894	978	147	1350					3175894	50	48	33
1926895	985	148	1360					3175895	52	49	34
1926896	990	147	1367					3175896	52	49	35
1926897	992	147	1367					3175897	53	50	35
1926898	988	146	1367					3175898	53	50	35
1926899	991	146	1374					3175899	53	50	35
1926900	1005	146	1393					3175900	54	50	36
1926901	1014	146	1409					3175901	54	50	36
1926902	1029	146	1435					3175902	54	50	36
1926903	1065	148	1480					3175903	54	50	37
1926904	1100	153	1529					3175904	54	50	37
1926905	1119	154	1548					3175905	53	50	36
1926906	1122	152	1549					3175906	53	50	36
1926907	1113	148	1538					3175907	56	55	40
1926908	1111	147	1536					3175908	60	57	43
1926909	1117	148	1544					3175909	76	73	58
1926910	1124	148	1551					3175910	91	86	72
1926911	1141	150	1577					3175911	103	94	81
1926912	1172	152	1617					3175912	109	99	87
1926913	1172	150	1613					3175913	120	110	95
1926914	1172	149	1613					3175914	123	112	97
1926915	1173	149	1615					3175915	123	113	97
1926916	1190	150	1635					3175916	124	113	97
1926917	1188	150	1631					3175917	124	113	97
1926918	1188	150	1631					3175918	125	113	98
1926919	1191	150	1637					3175919	125	113	98
1926920	1191	150	1639					3175920	125	113	98
1926921	1191	149	1637					3175921	126	116	98
1926922	1190	149	1637					3175922	126	115	99
1926923	1183	148	1628					3175923	125	116	99
1926924	1171	145	1610					3175924	126	116	99
1926925	1170	145	1607					3175925	125	113	98
1926926	1167	144	1601					3175926	125	113	98
1926927	1148	140	1579					3175927	125	112	98
1926928	1149	139	1579					3175928	125	112	97
1926929	1149	139	1579					3175929	125	112	97
1926930	1155	139	1586					3175930	125	112	97
1926931	1162	138	1596					3175931	125	113	97
1926932	1161	138	1597					3175932	125	113	97
1926933	1162	138	1598					3175933	125	113	97
1926934	1162	138	1595					3175934	125	113	97
1926935	1167	138	1601					3175935	125	113	97
1926936	1167	138	1608					3175936	124	113	97
1926937	1161	136	1598					3175937	124	113	97
1926938	1169	136	1610					3175938	124	113	97
1926939	1167	134	1608					3175939	123	112	97
1926940	1150	129	1575					3175940	122	112	96
1926941	1155	130	1589					3175941	122	112	96
1926942	1148	127	1581					3175942	122	112	97
1926943	1153	127	1587					3175943	122	112	97
1926944	1156	126	1589					3175944	122	112	97
1926945	1155	125	1590					3175945	122	112	97
1926946	1142	124	1572					3175946	123	112	97
1926947	1112	118	1527					3175947	122	112	98
1926948	1120	119	1535					3175948	122	112	97
1926949	1120	118	1537					3175949	122	112	97
1926950	1121	118						3175950	122	111	97
								3175951	122	111	97
								3175952	122	111	97
								3175953	122	111	97
								3175954	122	111	97
								3175955	121	109	97
								3175956	121	110	97
								3175957	121	110	97
								3175958	122	110	97
								3175959	122	111	97
								3175960	122	111	97
								3175961	122	111	96
								3175962	122	111	96
								3175963	121	111	96
								3175964	121	111	96
								3175965	121	111	96
								3175966	121	111	96
								3175967	121	111	96
								3175968	121	111	96
								3175969	121	111	96
								3175970	121	111	96
								3175971	121	110	96
								3175972	121	110	96
								3175973	121	110	96
								3175974	121	110	96
								3175975	121	110	96
								3175976	120	110	96
								3175977	120	110	96
								3175978	120	110	96
								3175979	120	110	96
								3175980	120	110	96
								3175981	120	110	96
								3175982	120	110	96
								3175983	120	110	96
								3175984	120	110	96
								3175985	120	110	96
								3175986	120	110	96
								3175987	120	110	96
								3175988	120	109	95
								3175989	120	109	95
								3175990	119	109	95
								3175991	119	109	95
								3175992	120	109	95
								3175993	119	110	95
								3175994	119	109	95
								3175995	118	109	95
								3175996	118	109	95
								3175997	118	109	95
								3175998	118	109	95
								3175999	118	109	95
								3176000	118	108	95
								3176001	118	108	95
								3176002	118	108	95
								3176003	118	108	95
								3176004	118	108	95
								3176005	118	108	95
								3176006	119	109	96
								3176007	119	108	96
								3176008	119	109	97
								3176009	119	109	97
								3176010	119	109	97
								3176011	119	110	98
								3176012	120	110	98
								3176013	119	109	97
								3176014	119	109	97
								3176015	119	109	97
								3176016	119	108	97
								3176017	119	109	97
								3176018	120	110	97
								3176019	120	110	97
								3176020	120	110	96
								3176021	121	110	96
								3176022	121	111	96
								3176023	122	111	96
								3176024	121	110	96
								3176025	121	110	95
								3176026	121	109	95
								3176027	121	109	95
								3176028	120	109	95
								3176029	120	109	95
								3176030	121	109	95
								3176031	119	108	95
								3176032	119	109	94
								3176033	120	109	95
								3176034	120	108	95
								3176035	120	108	95
								3176036	120	108	95
								3176037	119	108	95
								3176038	120	108	95
								3176039	120	108	95
								3176040	118	106	95
								3176041	118	106	95
								3176042	117	106	95
								3176043	121	108	97
								3176044	123	109	99
								3176045	124	111	100
								3176046	125	112	101
								3176047	126	114	103
								3176048	133	119	110
								3176049	134	119	110
								3176050	135	119	110
								3176051	135	119	110
								3176052	134	119	109
								3176053	134	118	109
								3176054	134	118	109
								3176055	133	117	109
								3176056	133	117	109
								3176057	132	117	108
								3176058	130	116	106
								3176059	127	113	104
								3176060	126	113	104
								3176061	126	113	103
								3176062	126	112	103
								3176063	126	111	103
								3176064	122	109	101
								3176065	121	108	100
								3176066	120	107	100
								3176067	120	107	100
								3176068	120	106	99
								3176069	119	106	99
								3176070	118	103	97
								3176071	117	102	97
								3176072	117	100	97
								3176073	116	100	97
								3176074	116	100	97
								3176075	116	100	97
								3176076	116	100	97
								3176077	115	98	96
								3176078	114	98	96
								3176079	114	97	95
								3176080	113	97	95
								3176081	110	94	93
								3176082	106	92	88
								3176083	105	91	88
								3176084	103	87	84
								3176085	101	87	83
								3176086	99	85	82
								3176087	95	82	78
								3176088	95	81	77
								3176089	95	81	78
								3176090	97	82	79
								3176091	94	81	76
								3176092	94	81	76
								3176093	93	80	76
								3176094	93	79	76
								3176095	99	84	80
								3176096	94	81	77
								3176097	95	81	78
								3176098	94	81	78
								3176099	95	82	79
								3176100	92	80	76
								3176101	90	78	74
								3176102	79	70	66
								3176103	79	70	65
								3176104	79	69	65
								3176105	78	69	65
								3176106	78	69	64
								3176107	71	64	59
								3176108	71	63	59
								3176109	71	64	59
								3176110	69	64	59
								3176111	69	62	58
								3176112	67	62	57
								3176113	65	59	56
								3176114	62	58	52
								3176115	62	58	52
								3176116	62	57	52
								3176117	61	57	51
								3176118	59	54	48
								3176119	58	53	47
								3176120	58	53	48
								3176121	58	53	47
								3176122	58	52	46
								3176123	60	54	47
								3176124	60	54	47
								3176125	61	55	48
								3176126	60	56	47
								3176127	61	57	49
								3176128	61	57	49
								3176129	61	57	49
								3176130	61	57	49
								3176131	61	57	49
								3176132	61	57	49
								3176133	61	57	49
								3176134	60	56	50
								3176135	60	56	50
								3176136	61	57	51
								3176137	61	57	51
								3176138	62	57	52
								3176139	61	56	51
								3176140	61	56	51
								3176141	62	56	51
								3176142	62	56	51
								3176143	62	57	51
								3176144	63	59	52
								3176145	64	62	54
								3176146	65	62	54
								3176147	69	64	57
								3176148	71	65	58
								3176149	72	66	60
								3176150	72	67	60
								3176151	78	69	64
								3176152	88	76	69
								3176153	89	76	69
								3176154	91	79	71
								3176155	92	81	73
								3176156	92	81	73
								3176157	93	81	73
								3176158	94	81	73
								3176159	94	81	72
								3176160	94	81	72
								3176161	94	81	72
								3176162	94	81	72
								3176163	95	81	73
								3176164	97	83	74
								3176165	97	83	74
								3176166	99	85	76
								3176167	100	86	76
								3176168	100	86	75
								3176169	101	86	75
								3176170	101	86	76
								3176171	102	86	75
								3176172	102	86	75
								3176173	102	86	75
								3176174	103	86	75
								3176175	103	86	76
								3176176	104	87	76
								3176177	104	87	76
								3176178	104	87	77
								3176179	104	87	77
								3176180	104	87	77
								3176181	104	87	77
								3176182	104	87	78
								3176183	104	87	78
								3176184	104	87	78
								3176185	105	87	78
								3176186	104	87	78
								3176187	104	88	78
								3176188	105	89	79
								3176189	105	88	79
								3176190	104	88	78
								3176191	105	88	79
								3176192	105	88	79
								3176193	106	88	80
								3176194	106	87	80
								3176195	105	87	80
								3176196	105	87	79
								3176197	104	86	79
								3176198	104	86	79
								3176199	103	85	78
								3176200	103	86	78
