# Supplementary material for: Structure and mechanism of a Hypr GGDEF enzyme that activates cGAMP signaling to control extracellular metal respiration
Source: eLife. 2019 Apr 9;8:e43959. doi: 10.7554/eLife.43959 (PMC6456294; doi:10.7554/eLife.43959)
Supplement: Figure 5—source data 1. [file elife-43959-fig5-data1.xlsx]

## Sheet: Figure 5
Figure 5 - Source Data of Ratios used for B and C
Dinucleotide Standards (concentrations in μM, amount is integrated absorbance of A254)
	cdiG	cAG	cdiA
1- replicate A	41.2	31.7	36.6
1- replicate B	38.7	31.5	35.8
1- replicate C	37.3	31.7	36.9			Average and Standard Deviations of CDN standards used to generate Standard Curve
5- replicate A	158.6	153.1	161.9				diG	AG	diA	diGSD	AGSD	diASD
5- replicate B	162.4	152.2	161.1			1	39.0667	31.6333	36.4333	1.97569	0.11547	0.568624
5- replicate C	160.9	153.4	162.5			5	160.633	152.9	161.833	1.91398	0.6245	0.702377
25- replicate A	784.1	766.8	809.1			25	783.667	767.767	809.167	3.37095	3.64737	3.60046
25- replicate B	780.1	764.7	805.6			50	1562.67	1516	1602.9	12.4263	11.6735	12.7738
25- replicate C	786.8	771.8	812.8			100	3111.63	3042.37	3218.73	21.1133	20.8773	21.95
50- replicate A	1552.2	1506.7	1592.1			150	4642.13	4438.03	4820.27	33.0146	33.9602	36.8609
50- replicate B	1559.4	1512.2	1599.6
50- replicate C	1576.4	1529.1	1617
100- replicate A	3090.1	3020.9	3196.8
100- replicate B	3112.5	3043.6	3218.7			Elution time							Average	Std. Dev.
100- replicate C	3132.3	3062.6	3240.7			cdiG	10.244	10.206	10.215	10.239	10.244	10.228	10.2293	0.0159708
150- replicate A	4609.7	4405.3	4782.9			cAG	10.575	10.528	10.537	10.576	10.581	10.555	10.5587	0.0223129
150- replicate B	4641	4435.7	4821.3			cdiA	11.07	11.023	11.031	11.147	11.138	11.111	11.0867	0.053474
150- replicate C	4675.7	4473.1	4856.6
Experimental Results - Technical Triplicate							Concentrations calculated using standard curve.					Calculated Ratios dinucleotide
	cdiG integrated absorbance	cAG integrated absorbance	cdiA integrated absorbance				diG; from standard curve	[AG]; from standard curve	[diA]; from standard curve			Ratio diG	Ratio AG	Ratio diA				Average Ratios				In percent format
1:1 A	803.3	674.7	59.1				25.6347	22.0798	1.75349			0.518207	0.446346	0.0354469							Ratio	diG	AG	diA
1:1 B	838.8	827.9	89.1				26.7826	27.2342	2.6874			0.472321	0.480286	0.0473933			1:1	0.493896	0.46577	0.0403336	1:1	49.3896	46.577	4.03336
1:1 C	781.6	728.6	65				24.933	23.8933	1.93716			0.491161	0.470679	0.0381605			3:1	0.254131	0.591258	0.154611	3:1	25.4131	59.1258	15.4611
3:1 A	532.8	1241.8	371.7				16.8883	41.1598	11.4848			0.242882	0.591947	0.165171			5:1	0.138784	0.51947	0.341745	5:1	13.8784	51.947	34.1745
3:1 B	573.1	1250.1	337.7				18.1913	41.439	10.4264			0.259666	0.591506	0.148828			9:1	0.0591718	0.401568	0.53926	9:1	5.91718	40.1568	53.926
3:1 C	601.6	1309	356.8				19.1129	43.4207	11.021			0.259846	0.59032	0.149834
5:1 A	441.8	1535.4	877.222				13.9458	51.0379	27.2219			0.151247	0.553522	0.295231
5:1 B	478.4	1720.6	1340.36				15.1293	57.2689	41.6396			0.132669	0.502192	0.365139
5:1 C	470.7	1697.2	1319.67				14.8803	56.4816	40.9955			0.132437	0.502696	0.364867
9:1 A	290.3	1824.4	2582.6				9.04719	60.7612	80.311			0.0602666	0.404753	0.534981
9:1 B	275	1768.5	2605.4				8.55248	58.8805	81.0208			0.0576104	0.396625	0.545765
9:1 C	284.7	1800.6	2567.4				8.86612	59.9605	79.8378			0.0596385	0.403328	0.537034
