# Supplementary material for: Structure and mechanism of a Hypr GGDEF enzyme that activates cGAMP signaling to control extracellular metal respiration
Source: eLife. 2019 Apr 9;8:e43959. doi: 10.7554/eLife.43959 (PMC6456294; doi:10.7554/eLife.43959)
Supplement: Figure 6—source data 1. [file elife-43959-fig6-data1.xlsx]

## Sheet: Figure 6
Figures 6
Figure 6D: Relative Ion Abundance between m/z = 600-750 for CDN region
WT				D373E
Ion	Relative Abundance			Ion	Relative Abundance
600.1	0.873311			590.35	3.33953
600.35	1.25075			591.15	0.0803377
600.8	0.0959651			591.35	0.422167
601.15	1.07662			613.35	31.1428
602.3	0.485076			614.45	7.78473
602.65	0.416821			615.3	3.94474
603.05	1.1262			635.4	0.156265
603.45	0.276811			664.3	100
604.25	0.438114			665.35	25.9633
604.6	0.0449198			666.35	5.79897
604.95	0.2351			667.35	0.851895
605.15	0.887021			721.4	4.61391
605.4	0.826933			722.4	1.19199
605.75	0.0918815			692.15	0.415193
606.35	0.559456			692.4	0.188904
606.95	0.215265			721.4	7.23202
607.15	0.767721			722.5	1.7494
607.8	0.0481284			744.5	0.0708116
608.25	0.355858
608.5	0.0440448
609.1	0.0455032
609.4	0.04667
609.7	0.0446281
610.4	0.090423
610.65	0.111425
611.1	0.0449198
611.6	0.172095
611.9	2.83637
612.2	5.84016
612.9	2.24278
613.15	53.9723
613.5	0.633836
613.85	1.10054
614.1	11.3522
614.35	2.05085
614.75	0.309188
614.95	2.17044
615.15	11.9265
615.45	0.609918
615.7	0.0527954
616.1	0.85231
616.25	3.22519
616.55	0.306272
616.95	0.418863
617.15	1.31288
617.5	0.0889646
618.25	0.54808
618.95	0.155761
619.35	0.317356
620.1	0.246767
620.4	0.252018
621.3	0.0962568
622.05	0.14876
623	0.350316
624.05	0.221391
624.3	0.432572
625.2	0.908022
625.45	0.327565
626.35	0.299271
626.8	0.274769
627.15	0.31298
627.35	0.14001
627.65	0.0956734
628.7	0.094215
629.05	3.7336
629.35	1.6317
629.7	0.0457949
629.95	0.252893
630.15	0.846185
630.4	0.650171
631	1.00603
631.35	0.347108
631.55	0.412446
631.85	0.139426
632.2	0.555081
633.15	0.655713
633.7	0.0527954
634	1.52844
634.4	0.444823
634.95	1.60895
635.2	2.62839
635.5	0.242975
636.1	1.4281
636.6	0.0449198
637.1	0.35265
637.85	0.241809
638.55	0.187555
639.15	0.660672
639.7	0.105299
640.4	0.10034
640.65	0.154886
640.95	0.460866
641.3	0.342441
641.6	0.0965485
642.3	0.358775
642.7	0.134176
643.5	0.146135
643.8	0.052212
644.5	0.04667
645.3	0.0977152
645.9	0.108508
646.3	0.57054
646.7	0.0959651
647.3	0.0965485
648.15	0.220516
648.5	0.403112
649	0.225474
649.3	0.411862
650.05	0.407487
650.45	0.319397
650.9	1.87934
651.25	3.13622
651.6	0.144969
651.95	0.33719
652.2	6.28294
653	1.53369
653.3	0.948567
654	0.504911
654.45	0.0910064
655.35	0.270394
656.3	0.0460866
657.3	0.147594
658.55	0.238308
658.95	1.22771
659.15	7.85455
659.85	0.451823
660.25	1.44969
660.95	0.149927
661.3	0.0492951
662.35	0.287895
663.5	0.0472533
663.95	0.473117
664.35	0.318522
665.2	0.319397
666.05	0.367818
666.3	0.206806
666.7	0.153136
669.4	0.167428
670.3	0.0455032
672.25	0.184055
672.8	0.232475
673.05	1.23792
673.45	1.5194
673.75	0.105591
674.1	0.679631
674.8	0.151677
675.1	100
675.45	0.388236
675.9	25.1475
676.3	2.79349
676.95	2.26874
677.15	4.10958
677.45	0.106174
678.1	0.16772
678.4	0.391153
678.9	0.0440448
679.5	0.04667
679.75	0.345358
680	0.832475
680.25	2.50209
680.5	0.275644
680.8	0.382694
681.15	1.42839
681.4	0.243559
682.4	0.0571707
683.05	0.0924648
683.4	0.0542538
683.65	0.0971318
684.2	0.0469616
686.8	0.0469616
687.45	0.114341
688	0.272728
689.05	0.151677
690.1	0.098882
690.9	0.957609
691.15	11.057
691.45	0.427613
691.8	0.609043
692.05	1.99456
692.3	0.145552
692.6	0.161011
693.1	0.872436
693.5	0.0504619
693.9	0.221974
694.15	0.100049
694.95	0.191055
696.2	0.0443365
696.8	2.12494
697.15	3.53671
697.9	0.261352
698.25	0.252018
699.25	0.155178
700.1	0.0440448
700.5	0.165678
702.45	0.136801
703.4	0.109383
704.7	0.110841
705.3	0.215849
705.9	0.100049
706.4	0.0472533
707	0.166845
708.3	0.254351
709.1	0.0915898
709.7	0.0472533
710	0.114925
710.25	0.636461
710.8	0.0469616
712.4	0.0481284
712.75	0.742636
713.1	2.81332
713.5	0.0484201
714.2	0.749928
714.7	0.0449198
717.5	0.138843
718.5	0.0886729
719.2	0.047545
719.5	0.0472533
720.9	0.181138
721.15	1.12329
721.4	0.188138
721.65	0.3579
722.1	0.0974235
722.5	0.0487118
724.2	0.203598
724.65	0.219932
725.2	0.0551289
725.45	0.786097
725.95	0.18318
726.2	0.0457949
726.5	0.50141
727.65	0.15897
728.1	0.912981
728.35	0.132134
728.95	0.0953817
729.3	0.348858
729.8	0.0452115
730.35	0.286145
731	0.04667
734.7	0.0452115
735	0.0487118
737.4	0.0527954
738.3	0.194555
740.1	0.114341
740.9	0.0548372
741.4	0.047545
742	0.229266
742.35	0.230433
743.4	0.16597
744.15	6.88032
745.2	1.45464
746.15	0.553622
746.85	0.363442
747.1	0.106466
747.45	0.102382
747.95	0.40282
750.05	0.18843
750.4	0.165387
750.9	0.112008
751.8	0.047545
752.1	0.202139
753.6	0.0449198
755.2	0.0495868
756.7	0.455324
757.1	1.05707
757.7	0.198056
758.3	0.217599
759.2	0.0498785
759.5	0.0539621
762	0.10034
763.25	0.157511
764	0.105882
765.2	0.105882
767.2	0.214973
768.05	0.152552
768.5	0.125425
769.2	0.170345
770.1	0.0452115
772.35	0.204181
774	0.163637
775.6	0.0507536
779.4	0.100049
779.8	0.100632
781.1	0.099757
782.1	0.0455032
783	0.292271
784.6	0.0437531
785.2	0.0586291
786.5	0.0449198
791.35	0.147302
793.35	0.144677
793.8	0.047545
794.4	0.0437531
795.4	0.153719
797.1	0.0933399
797.5	0.0440448
798.3	0.0519203
799.35	0.138551
