# Supplementary material for: Structure and mechanism of a Hypr GGDEF enzyme that activates cGAMP signaling to control extracellular metal respiration
Source: eLife. 2019 Apr 9;8:e43959. doi: 10.7554/eLife.43959 (PMC6456294; doi:10.7554/eLife.43959)
Supplement: Supplementary file 1 — Raw RNAseq fastq reads from duplicate cultures of each strain was analyzed using Rockhopper (see methods). The re-sequenced and re-annotated reference genome was from our previously published work (Chan et al., 2017). Instead of normalizing the expression to the total number of reads expressed more commonly as reads per kilobase mapped, the expression value is normalized by Rockhopper for each sample to the upper quartile gene expression level, excluding genes with zero expression. This method of normalization better correlates RNAseq expression with qRT-PCR data in a separate test study. q-values are calculated from p-values to control the false discovery rate and used to indicate significance of differentially expression between conditions. A q-value of <0.01 is consider to be significant. [file elife-43959-supp1.xlsx]

## Sheet: Rockhopper expression analysis
Raw RNAseq fastq reads from duplicate cultures of each strain was analyzed using Rockhopper (see methods)a. The re-sequenced and re-annotated reference genome was from our previously published workb. Instead of normalizing the expression to the total number of reads expressed more commonly as reads per kilobase mapped, the expression value is normalized by Rockhopper for each sample to the upper …
cGAMP riboswitches are highlighted in red
cGAMP regulon are highlighted in green
Transcription Start	Translation Start	Translation Stop	Transcription Stop	Strand	Name	Order	Locus Tag	Product	Expression WT	Expression ΔesnD	Expression ΔgacA	qValue WT vs ΔgacA	qValue WT vs ΔesnD	qValue ΔesnD vs ΔgacA
30	30	1367	1581	+	dnaA	1	GSU0000.1	chromosomal replication initiation protein	51	103	51	8.80456e-05	1.35634e-06	1.79557e-45
1593	1594	2712	2712	+	dnaN	2	GSU0001	DNA polymerase III subunit beta	152	178	160	0.113256	0.0260011	1
2713	2793	3890	3900	+	recF	3	GSU0002	DNA replication and repair protein RecF	94	94	102	0.0201276	7.37651e-09	0.000607197
3901	3901	6288	6288	+	gyrB	4	GSU0003	DNA gyrase subunit B	128	140	135	0.246229	0.0347064	0.935748
6289	6416	8989	8989	+	gyrA	5	GSU0004	DNA gyrase subunit A	149	136	152	0.0305546	3.82368e-06	0.0309849
8990	9060	10628	10672	+	-	6	GSU0005	hypothetical protein	84	75	86	0.0118534	4.8686e-14	4.01335e-07
10673	10673	11680	11680	+	gpsA	7	GSU0006	NAD(P)H-dependent glycerol-3-phosphate dehydrogenase	62	62	60	5.62901e-05	1.86902e-07	0.940112
11751	11778	14066		+	-	8	GSU0007	sensor histidine kinase, HAMP and PAS domain-containing	32	34	34	1	1	1
	14063	15613	15613	+	-	9	GSU0008	response receiver sensor histidine kinase, PAS domain-containing	39	37	40	1	1	1
15614	15618	17117		+	fgrK	10	GSU0009	sensor histidine kinase of FgrL, PAS domain-containing	36	37	41	1	1	1
	17114	19297	19304	+	fgrL	11	GSU0010	flagellar biogenesis master response receiver sensor histidine kinase, PAS and GAF domain-containing	45	45	47	0.00463515	1	0.0217062
19305	19305	20231	20231	+	-	12	GSU0011	ABC transporter ATP-binding protein	21	20	22	1	1	1
21704	21704	20295	20287	-	hemY	13	GSU0012	protoporphyrinogen oxidase	98	89	96	0.00363172	2.56263e-12	0.000196742
22193	22174	21746	21705	-	-	14	GSU0013	MarR family winged helix-turn-helix transcriptional regulator	78	61	70	5.76054e-07	7.09374e-12	0.130898
22312	22321	23205	23230	+	-	15	GSU0014	DnaJ-like molecular chaperone	21	25	24	1	1	1
24276	24275	23310	23292	-	-	16	GSU0015	peptidylprolyl cis-trans isomerase, PpiC-type, SurA family	178	190	186	0.0902637	0.000150687	0.137352
25294	25294	24353	24353	-	-	17	GSU0016	peptidylprolyl cis-trans isomerase lipoprotein, PpiC-type	216	247	231	0.111003	0.00663756	0.797867
28902	28828	25355	25295	-	mfd	18	GSU0017	transcription-repair coupling factor	67	61	71	0.182329	3.54453e-08	4.46285e-05
30439	30339	28903	28903	-	-	19	GSU0018	GntR family transcriptional regulator	64	58	69	0.0322408	3.33766e-11	1.49213e-06
30585	30585	31463	31463	+	-	20	GSU0019	pentapeptide repeat-containing protein	4	4	4	1	1	1
32071	32071	31532	30728	-	yrdA	21	GSU0020	hypothetical protein	183	201	179	0.000279994	7.08961e-05	1
33643	33019	32105	32072	-	nadA	22	GSU0021	quinolinate synthetase	146	181	146	0.00626562	0.0208747	0.549734
33176	33251	33586	33608	+	tatB	23	GSU0022	twin arginine translocase protein A	221	253	250	0.0241932	0.000878553	0.701634
34571	34480	33644	33644	-	-	24	GSU0023	lipoprotein	355	378	360	0.128026	0.0191639	1
35157	35156	34572	34572	-	-	25	GSU0024	peptidoglycan-binding outer membrane lipoprotein Pal, OmpA family	1290	1166	1237	0.00399576	1.66613e-05	0.422355
35200			35158	-	-	26	predicted RNA	-	556	495	531	1.20917e-05	1.37317e-06	1
	36584	35286	35234	-	-	27	GSU0025	biopolymer transport TolB-like protein	108	128	114	0.0897991	0.00420485	0.891014
	37324	36584		-	-	28	GSU0026	periplasmic energy transduction protein	169	161	178	0.0231857	1.33589e-10	3.53426e-05
37749	37740	37321		-	-	29	GSU0027	biopolymer transport membrane TolR-like protein	249	247	256	0.00173896	4.72351e-09	0.0195328
38427	38427	37750	37750	-	-	30	GSU0028	biopolymer transport membrane proton channel TolQ-like protein	389	445	421	0.408177	0.147921	1
38446			38428	-	-	31	predicted RNA	-	136	173	145	0.0928218	0.903756	0.00383617
39325	39300	38521	38447	-	-	32	GSU0029	nitrilase/amidohydrolase superfamily protein, class 5	96	102	97	0.000129542	6.69837e-06	1
39427	39427	40584	40584	+	hemN	33	GSU0030	oxygen-independent coproporphyrinogen III oxidase	15	16	15	1	1	1
40700	40720	41748	41748	+	hrcA	34	GSU0031	heat-inducible transcription repressor HrcA	50	64	52	0.000817166	0.0739254	0.0372405
41749	41788	42390	42471	+	grpE	35	GSU0032	heat shock protein GrpE	77	86	80	0.000903652	0.000617348	1
42472	42472	44382	44382	+	dnaK	36	GSU0033	molecular chaperone DnaK	215	186	200	0.00198776	8.8974e-08	0.0972688
44383	44495	45616	45725	+	dnaJ	37	GSU0034	chaperone protein DnaJ	51	57	51	0.000842828	0.000626535	1
46245	46245	45706	45689	-	-	38	GSU0035	2',5' RNA ligase	25	20	25	1	1	1
47313	47313	46258	46246	-	-	39	GSU0036	poly-gamma-glutamate capsule biosynthesis protein	16	17	16	1	1	1
47387	47405	48673	48679	+	serS	40	GSU0037	seryl-tRNA ligase	516	643	596	0.248855	0.227494	1
48680			48765	+	-	41	tRNA-Ser1	tRNA-Ser1	792	1063	852	0.0021195	0.410084	0.00508296
48785			48878	+	-	42	tRNA-Ser2	tRNA-Ser2	1048	1323	1110	0.0118765	0.171015	0.22579
49427			49503	+	-	43	tRNA-Arg1	tRNA-Arg1	98	115	105	0.00248029	0.537611	0.0196071
49742	50371	51042	51042	+	-	44	GSU0040	hypothetical protein	15	15	15	1	1	1
51143	51144	51749	51749	+	lexA-1	45	GSU0041	LexA family transcriptional repressor	46	45	49	0.00118076	9.76393e-06	0.44535
51750	51756	52004		+	-	46	GSU0042	hypothetical protein	33	34	34	1	1	1
	52001	53242	53242	+	-	47	GSU0043	DNA polymerase IV	22	23	24	1	1	1
53647	53647	53354		-	-	48	GSU3472	hypothetical protein	3	4	3	1	1	1
	60279	53926		-	-	49	GSU0044	hypothetical protein	3	4	3	1	1	1
	61212	60304		-	-	50	GSU0045	hypothetical protein	2	1	2	1	1	1
61247	61247	62272		+	-	51	GSU0046	transposase of ISGsu6, IS21 family	5	5	5	1	1	1
	62269	63063		+	-	52	GSU0047	transposase/IS protein	4	4	3	1	1	1
	63073	63909		+	-	53	GSU0048	integrase	3	2	3	1	1	1
	64131	65093		+	-	54	GSU0049	hypothetical protein	3	3	3	1	1	1
65167	65167	65565	65568	+	-	55	GSU0050	HIRAN domain-containing protein	12	9	12	1	1	1
65569	65571	68336		+	cas3-1	56	GSU0051	CRISPR-associated helicase Cas3	13	12	13	1	1	1
	68333	69223	69225	+	csx14	57	GSU0052	CRISPR-associated protein	18	13	16	1	1	1
69226	69226	70317	70317	+	csb1	58	GSU0053	CRISPR-associated protein Csb1	23	19	21	1	1	1
70324	70331	71950	72304	+	csb2	59	GSU0054	CRISPR-associated protein Csb2	22	17	20	1	1	1
	72297	72001	72001	-	-	60	GSU0055	toxin, RelE family	22	30	21	1	1	1
72521	72517	72290		-	-	61	GSU0056	antitoxin	35	31	30	1	1	1
72516	72631	74310	74310	+	cas1-1/cas4	62	GSU0057	CRISPR-associated exonuclease Cas4 and endodeoxyribonuclease Cas1	9	7	9	1	1	1
74315	74315	74602		+	cas2-1	63	GSU0058	CRISPR-associated endoribonuclease Cas2	5	3	4	1	1	1
74845			74880	+	-	64	GSUC0001	CRISPR spacer 1.1	39	45	47	0.923606	1	0.976686
74918			74952	+	-	65	GSUC0002	CRISPR spacer 1.2	28	32	35	1	1	1
74990			75024	+	-	66	GSUC0003	CRISPR spacer 1.3	26	27	34	1	1	1
75062			75097	+	-	67	GSUC0004	CRISPR spacer 1.4	24	23	29	1	1	1
75135			75172	+	-	68	GSUC0005	CRISPR spacer 1.5	27	24	32	1	1	1
75210			75246	+	-	69	GSUC0006	CRISPR spacer 1.6	26	26	34	1	1	1
75284			75321	+	-	70	GSUC0007	CRISPR spacer 1.7	30	33	37	1	1	1
75359			75394	+	-	71	GSUC0008	CRISPR spacer 1.8	27	29	32	1	1	1
75432			75467	+	-	72	GSUC0009	CRISPR spacer 1.9	26	27	27	1	1	1
75505			75541	+	-	73	GSUC0010	CRISPR spacer 1.10	26	27	32	1	1	1
75579			75613	+	-	74	GSUC0011	CRISPR spacer 1.11	17	17	22	1	1	1
75651			75685	+	-	75	GSUC0012	CRISPR spacer 1.12	16	17	19	1	1	1
75723			75758	+	-	76	GSUC0013	CRISPR spacer 1.13	11	12	12	1	1	1
75796			75832	+	-	77	GSUC0014	CRISPR spacer 1.14	15	14	15	1	1	1
75870			75905	+	-	78	GSUC0015	CRISPR spacer 1.15	27	30	31	1	1	1
75943			75979	+	-	79	GSUC0016	CRISPR spacer 1.16	31	35	36	1	1	1
76017			76052	+	-	80	GSUC0017	CRISPR spacer 1.17	22	26	27	1	1	1
76090			76126	+	-	81	GSUC0018	CRISPR spacer 1.18	9	12	13	1	1	1
76164			76198	+	-	82	GSUC0019	CRISPR spacer 1.19	5	8	10	1	1	1
76236			76271	+	-	83	GSUC0020	CRISPR spacer 1.20	5	6	7	1	1	1
76309			76345	+	-	84	GSUC0021	CRISPR spacer 1.21	6	4	5	1	1	1
76383			76419	+	-	85	GSUC0022	CRISPR spacer 1.22	6	5	6	1	1	1
76457			76492	+	-	86	GSUC0023	CRISPR spacer 1.23	4	5	6	1	1	1
76530			76564	+	-	87	GSUC0024	CRISPR spacer 1.24	7	9	9	1	1	1
76602			76638	+	-	88	GSUC0025	CRISPR spacer 1.25	8	10	10	1	1	1
76676			76712	+	-	89	GSUC0026	CRISPR spacer 1.26	8	10	9	1	1	1
76750			76785	+	-	90	GSUC0027	CRISPR spacer 1.27	5	5	5	1	1	1
76823			76859	+	-	91	GSUC0028	CRISPR spacer 1.28	5	6	6	1	1	1
76897			76932	+	-	92	GSUC0029	CRISPR spacer 1.29	4	5	5	1	1	1
76970			77005	+	-	93	GSUC0030	CRISPR spacer 1.30	4	4	3	1	1	1
77043			77077	+	-	94	GSUC0031	CRISPR spacer 1.31	5	4	4	1	1	1
77115			77150	+	-	95	GSUC0032	CRISPR spacer 1.32	6	5	4	1	1	1
77188			77224	+	-	96	GSUC0033	CRISPR spacer 1.33	7	6	6	1	1	1
77262			77296	+	-	97	GSUC0034	CRISPR spacer 1.34	6	5	6	1	1	1
77334			77370	+	-	98	GSUC0035	CRISPR spacer 1.35	7	8	6	1	1	1
77408			77442	+	-	99	GSUC0036	CRISPR spacer 1.36	9	9	6	1	1	1
77480			77517	+	-	100	GSUC0037	CRISPR spacer 1.37	8	8	7	1	1	1
77555			77592	+	-	101	GSUC0038	CRISPR spacer 1.38	6	6	5	1	1	1
	78090	78209		+	-	102	GSU0060	hypothetical protein	3	5	2	1	1	1
78382	78382	78840	78882	+	-	103	GSU0061	hypothetical protein	32	34	38	1	1	1
78941	78941	79273	79277	+	-	104	GSU0062	TraD protein	14	15	16	1	1	1
	79478	79699	79699	+	-	105	GSU0063	hypothetical protein	10	11	13	1	1	1
	81045	79726		-	-	106	GSU0064	integrase, bacteriophage P4-type	0	0	0	1	1	1
81248	81426	81965	81983	+	tadA	107	GSU0065	tRNA (adenosine-34) deaminase	50	46	51	0.000278056	2.47701e-06	0.525594
82026			82115	+	-	108	tRNA-Ser3	tRNA-Ser3	16	18	20	1	1	1
82249	82283	82495	82495	+	-	109	GSU3473	hypothetical protein	244	184	257	0.0020124	7.39626e-17	1.04012e-09
82496	83255	83902	84006	+	can-1	110	GSU0067	carbonic anhydrase	40	36	40	1	1	1
84007	84007	84489		+	-	111	GSU0068	cytochrome c	38	35	36	1	1	1
	84482	85255	85255	+	-	112	GSU0069	oxidoreductase, iron-sulfur cluster-binding subunit	22	22	23	1	1	1
85256	85258	86511	86942	+	-	113	GSU0070	oxidoreductase, membrane subunit	13	14	14	1	1	1
87234	87031	86582	86568	-	-	114	GSU0071	hypothetical protein	330	296	331	0.0283611	2.164e-11	1.96655e-05
88132	88079	87477	87468	-	-	115	GSU0073	outer membrane protein	229	189	212	0.00013433	4.05375e-18	1.26428e-05
88786	88786	88133	88133	-	elbB	116	GSU0074	isoprenoid biosynthesis protein	172	141	145	5.78754e-10	1.1631e-18	0.0905683
88800			88787	-	-	117	predicted RNA	-	61	52	48	0.00752684	0.0230646	1
89779	89776	88859	88817	-	-	118	GSU0075	SDR_a2 family oxidoreductase	29	24	28	1	1	1
89888	89888	90487	90563	+	-	119	GSU0076	hypothetical protein	31	25	32	1	1	1
90569	90569	90766	90775	+	-	120	GSU0077	hypothetical protein	247	199	232	4.46823e-06	2.04419e-13	0.0113389
90776	90776	91117	91117	+	-	121	GSU0078	PilZ domain-containing protein	129	109	118	2.78614e-07	2.58365e-11	0.365479
91729	91726	91136	91018	-	-	122	GSU0079	transcriptional regulator	45	60	45	1	0.410555	9.88168e-05
91118	91908	93323	93366	+	degQ	123	GSU0080	periplasmic trypsin-like serine protease lipoprotein DegQ	174	181	172	0.0360298	0.00119554	0.860669
93367	93367	93630	93630	+	-	124	GSU0081	hypothetical protein	181	166	178	5.62901e-05	1.83574e-08	0.29507
93703	93715	94683	94683	+	rluD	125	GSU0082	23S rRNA synthase	75	71	79	0.000965993	3.0512e-09	0.0114561
94684	94686	95486	95491	+	-	126	GSU0083	laccase family multicopper oxidase	108	91	102	6.24316e-06	3.5751e-15	0.00280888
95494	95500	96675	96692	+	-	127	GSU0084	hypothetical protein	89	85	95	0.00985664	1.12105e-10	8.18511e-05
97616	97616	96774	96756	-	hdrF	128	GSU0085	heterodisulfide oxidoreductase, NAD(P)H oxidoreductase subunit F	133	128	138	0.00296337	1.2901e-10	0.000999928
97997	97997	97629	97617	-	-	129	GSU3474	hypothetical protein	179	179	183	0.000316323	2.63214e-07	0.384105
99056	99013	98009	97998	-	hdrE	130	GSU0087	heterodisulfide oxidoreductase, iron-sulfur cluster-binding subunit E	92	92	94	0.00380587	5.35702e-07	0.110477
99994	99986	99057	99057	-	hdrD	131	GSU0088	heterodisulfide oxidoreductase, iron-sulfur cluster-binding subunit D	118	104	118	0.000210056	9.3121e-15	8.23978e-05
	100520	100020	100020	-	hdrG	132	GSU0089	heterodisulfide oxidoreductase, iron-sulfur cluster-binding subunit G	96	94	100	0.000820646	9.37022e-07	0.280726
	102517	100520		-	hdrA	133	GSU0090	heterodisulfide oxidoreductase, FAD-binding and iron-sulfur cluster-binding subunit A	124	125	129	0.140939	9.93872e-05	0.0537165
	103408	102518		-	hdrB	134	GSU0091	heterodisulfide oxidoreductase subunit B	107	114	107	0.001255	7.7712e-06	0.870878
104487	103989	103405		-	hdrC	135	GSU0092	heterodisulfide oxidoreductase, iron-sulfur cluster-binding subunit C	164	179	165	0.00154491	4.56594e-05	1
104641	104641	106413	106424	+	-	136	GSU0093	ABC transporter ATP-binding protein/permease	37	43	41	1	1	1
106425			106512	+	-	137	tRNA-Ser4	tRNA-Ser4	60	67	73	0.123324	0.613908	0.847149
106605			106706	+	-	138	GSUR0058	signal recognition particle, RNA component	95	107	122	0.247361	0.211625	1
106707	106784	108523	108593	+	dnaX	139	GSU0094	DNA polymerase III subunits gamma and tau	51	67	55	0.0280195	0.418201	0.159995
108594	108594	108908	109026	+	-	140	GSU0095	YbaB/EbfC family DNA-binding protein	171	220	214	0.372123	0.138229	1
109097	109097	109690	109754	+	recR	141	GSU0096	recombination protein RecR	347	346	339	0.00422356	7.01482e-06	0.433332
109755	109755	113342	113350	+	por	142	GSU0097	pyruvate:ferredoxin/flavodoxin oxidoreductase	528	503	447	0.0173035	0.0619784	1
113351			113361	+	-	143	predicted RNA	-	355	317	330	0.00116199	0.0734667	0.492782
113499	113609	114100	114105	+	mglB	144	GSU0098	cell polarity determinant GTPase-activating protein MglB	240	340	254	0.015817	0.808232	0.0105027
114106			114118	+	-	145	predicted RNA	-	243	342	246	0.0224494	0.386645	4.52593e-06
114119	114119	114706	114706	+	mglA	146	GSU0099	cell polarity determinant GTPase MglA	142	204	142	0.000218975	1	1.90525e-08
114825	114857	116635	116643	+	-	147	GSU0101	ABC transporter ATP-binding protein/permease	23	32	27	1	1	1
116666	116666	118576	118715	+	selB	148	GSU0102	selenocysteine-specific translation elongation factor	69	65	70	0.0103567	3.66999e-10	0.000582583
118723	118724	120835	120835	+	-	149	GSU0103	sensor histidine kinase	45	47	52	0.249617	4.23465e-06	0.000434836
120836	120853	121242	121756	+	-	150	GSU0104	response regulator	33	36	40	1	1	1
	121584	121303		-	-	151	GSU0105	cytochrome c	2	2	3	1	1	1
121772	121772	122545		+	-	152	GSU0106	chromosome partitioning ATPase Soj	75	100	83	0.0158101	0.388125	0.0877609
	122538	123377	123555	+	-	153	GSU0107	ParB-like nuclease domain-containing protein	105	148	114	0.026458	1	0.00179386
123556	123556	123981	123983	+	atpX	154	GSU0108	ATP synthase F0, B' subunit	606	816	671	0.582623	1	0.547553
123984	123984	124604		+	atpF	155	GSU0109	ATP synthase F0 subunit B	306	457	327	0.074174	0.428337	4.95053e-05
	124601	125143	125151	+	atpH	156	GSU0110	F0F1 ATP synthase subunit delta	539	824	591	0.503843	0.405784	0.00769119
125152	125152	126663	126663	+	atpA	157	GSU0111	F0F1 ATP synthase subunit alpha	885	908	867	0.118662	0.207827	1
126664			126677	+	-	158	predicted RNA	-	725	707	713	2.43627e-05	0.0085021	0.233109
126678	126685	127548	127605	+	atpG	159	GSU0112	F0F1 ATP synthase subunit gamma	555	512	520	0.00139043	5.89452e-06	0.617696
127606	127606	129018	129018	+	atpD	160	GSU0113	F0F1 ATP synthase subunit beta	1064	975	1004	0.117619	0.0365001	1
129019	129079	129495	129515	+	atpC	161	GSU0114	F0F1 ATP synthase subunit epsilon	895	824	932	0.0575566	7.30218e-06	0.0182838
129558	129582	130601		+	pdxA	162	GSU0115	4-hydroxythreonine-4-phosphate dehydrogenase	47	57	50	0.00263429	0.0110775	0.678238
	130598	131557	131605	+	-	163	GSU0116	biosynthetic peptidoglycan transglycosylase	56	63	60	0.00708673	0.00070299	1
133045	132976	131672	131642	-	-	164	GSU0117	aminotransferase	102	101	106	0.0262446	8.07115e-08	0.00497084
133860	133860	133255	133255	-	-	165	GSU0118	hypothetical protein	181	167	181	0.000347739	1.04131e-12	0.000955547
134251	134228	133878	133869	-	-	166	GSU0119	glyoxalase/bleomycin resistance protein/dioxygenase superfamily protein	200	208	210	0.000577201	2.00952e-06	0.558263
134859	134856	134386	134380	-	hyaP	167	GSU0120	periplasmically oriented, membrane-bound [NiFe]-hydrogenase maturation protease	10	8	9	1	1	1
135537	135528	134860	134860	-	hyaB	168	GSU0121	periplasmically oriented, membrane-bound [NiFe]-hydrogenase b-type cytochrome subunit	13	12	13	1	1	1
137241	137238	135538	135538	-	hyaL	169	GSU0122	periplasmically oriented, membrane-bound [NiFe]-hydrogenase large subunit	18	17	16	1	1	1
138384	138357	137242	137242	-	hyaS	170	GSU0123	periplasmically oriented, membrane-bound [NiFe]-hydrogenase small subunit	28	23	26	1	1	1
139232	139232	138516	138516	-	-	171	GSU0124	amidophosphoribosyltransferase	27	28	27	1	1	1
139889	139889	139236	139233	-	-	172	GSU0125	hypothetical protein	69	58	64	7.17094e-07	3.27334e-11	0.268222
140958	140891	139914	139890	-	yccM-1	173	GSU0126	iron-sulfur cluster-binding oxidoreductase	38	35	33	1	1	1
141871	141871	141098	141098	-	ttcA	174	GSU0127	tRNA 2-thiocytidine biosynthesis protein TtcA	36	39	34	1	1	1
141972	141994	144249	144254	+	priA	175	GSU0128	primosomal protein N', ATP-dependent helicase	48	40	46	4.56168e-05	6.14444e-17	1
144323	144337	144840	144850	+	def-1	176	GSU0129	polypeptide formylmethionine deformylase	118	129	117	0.0002125	0.000140055	1
144851	144851	145804	145804	+	fmt	177	GSU0130	methionyl-tRNA formyltransferase	107	116	105	0.000284383	2.81527e-05	1
145805	145807	146562	146667	+	-	178	GSU0131	hypothetical protein	71	79	76	0.00720756	0.000525869	1
147336	147226	146720	146719	-	cheX40H	179	GSU0132	protein phosphoaspartate phosphatase CheX associated with MCPs of class 40H	22	26	26	1	1	1
147485	147503	148669	148703	+	-	180	GSU0133	hypothetical protein	11	15	12	1	1	1
149780	149778	148678	148600	-	-	181	GSU0134	ribonuclease Z	8	10	8	1	1	1
150878	150834	149857	149845	-	hemB	182	GSU0135	delta-aminolevulinic acid dehydratase	265	237	252	0.0129079	4.50054e-09	0.00480652
151041	151069	151506	152375	+	-	183	GSU0136	DoxX family protein	57	51	56	8.66025e-05	1.05544e-06	0.640802
152382	152355	151657	151632	-	-	184	GSU0137	PilZ domain-containing protein	15	21	16	1	1	1
152505	152505	154085	154085	+	prfC	185	GSU0138	peptide chain release factor 3	50	71	54	0.005603	1	0.000972717
154270	154313	154927	154987	+	-	186	GSU0139	hypothetical protein	9	10	11	1	1	1
155122	155134	155883	155883	+	-	187	GSU0140	phosphoribosylaminoimidazole carboxylase-like protein	58	50	58	9.0159e-05	2.56832e-10	0.0236286
155884	155891	157057		+	-	188	GSU0141	hypothetical protein	55	51	56	0.000550396	7.81603e-10	0.0120367
	157054	157506		+	pgpA	189	GSU0142	phosphatidylglycerophosphatase A	52	48	53	0.00045537	1.63522e-05	0.754102
	157503	158744	158744	+	cinA	190	GSU0143	molybdopterin-binding domain nicotinamide nucleotide amidohydrolase	40	37	43	1	1	1
158745	158788	160917	161000	+	-	191	GSU0144	sensor histidine kinase, PAS and GAF domain-containing	31	30	34	1	1	1
161017	161050	162066	162066	+	recA	192	GSU0145	recombinase A	218	230	222	0.0429723	0.000156555	0.312158
162067	162070	163230	163258	+	pilT-1	193	GSU0146	twitching motility pilus retraction protein	170	183	171	0.0122299	0.00068917	1
163259	163259	163738	163809	+	recX	194	GSU0147	recombination regulator RecX	95	87	100	0.00154343	2.52563e-08	0.0160548
163810	163810	166437	166459	+	alaS	195	GSU0148	alanyl-tRNA ligase	139	131	138	0.0237218	2.65335e-05	0.15936
166460	166460	167575	167580	+	-	196	GSU0149	motility response receiver histidine kinase	106	97	102	2.71675e-05	1.43988e-13	0.0079428
167670	167709	168587	168667	+	argB	197	GSU0150	acetylglutamate kinase	151	170	165	0.151512	0.000513226	0.132589
168668	168668	169867		+	argD	198	GSU0151	acetylornithine aminotransferase	236	255	223	0.0163481	0.0289243	1
	169864	170775	170807	+	argF	199	GSU0152	ornithine carbamoyltransferase	295	283	295	0.0678024	2.6459e-05	0.0669221
170808	170808	172028	172028	+	argG	200	GSU0153	argininosuccinate synthase	502	457	498	0.0178013	0.000141093	0.357002
172029	172195	172638	172638	+	-	201	GSU0154	NUDIX hydrolase, type 15	101	97	105	0.000515458	4.26455e-07	0.245909
172641	172649	173812	173833	+	-	202	GSU0155	hypothetical protein	58	60	56	1.92274e-05	1.89233e-06	1
173834	173834	175210	175242	+	argH	203	GSU0156	argininosuccinate lyase	83	78	82	0.000168981	2.57551e-12	0.00451411
175246	175249	176022	176158	+	-	204	GSU0157	lipoprotein	39	35	38	1	1	1
176160	176160	177413	177413	+	lysA	205	GSU0158	diaminopimelate decarboxylase	171	181	167	0.00522898	0.000196805	1
177414	177447	178319	178319	+	dapA	206	GSU0159	dihydrodipicolinate synthase	197	183	187	0.0114891	6.10809e-09	0.00915173
178324	178341	179141	179141	+	dapB	207	GSU0160	dihydrodipicolinate reductase	141	135	141	0.000305796	6.57839e-11	0.0127524
179149	179343	180575	180575	+	dapL	208	GSU0162	L,L-diaminopimelate aminotransferase	102	106	107	0.0169382	7.86299e-07	0.0351124
180693	180697	180984		+	-	209	GSU0163	hypothetical protein	27	30	35	1	1	1
	180981	181343	181410	+	-	210	GSU0164	hypothetical protein	56	56	62	0.00551056	0.000617348	0.884887
181411	181411	182766		+	-	211	GSU0165	hypothetical protein	35	32	36	1	1	1
	182753	183304	183331	+	-	212	GSU3475	hypothetical protein	22	19	23	1	1	1
183332	183332	183637	183637	+	-	213	GSU0167	transposase, Y1_Tnp domain-containing	5	7	7	1	1	1
183883	183883	185049	185075	+	-	214	GSU0168	Fic family protein	15	16	16	1	1	1
185143	185171	186808	186837	+	-	215	GSU0169	ABC transporter ATP-binding protein	27	28	30	1	1	1
186838	186838	187320	187320	+	-	216	GSU0170	hypothetical protein	13	12	16	1	1	1
187321	187341	187796	187796	+	-	217	GSU0171	hypothetical protein	6	6	8	1	1	1
188000	188001	188378	188380	+	-	218	GSU0172	hypothetical protein	32	21	30	1	1	1
188576	188625	189356	189621	+	-	219	GSU0173	cupin	25	22	25	1	1	1
191202	191115	189553	189530	-	ato-2	220	GSU0174	succinyl:acetate coenzyme A transferase	291	264	267	0.000903358	1.06648e-06	0.486157
191341	191349	191960	191960	+	-	221	GSU0175	TetR family transcriptional regulator	51	49	53	0.000606686	3.84566e-06	0.466463
191961	192082	192456	192458	+	-	222	GSU0176	hypothetical protein	33	35	38	1	1	1
192466	192466	192987	193005	+	-	223	GSU0177	acetyltransferase	56	57	60	0.00246387	6.14617e-05	0.644344
193437	193437	193093	193093	-	hxlR	224	GSU0178	helix-turn-helix transcriptional regulator HxlR	5	6	7	1	1	1
193544	193592	194227	194228	+	-	225	GSU0179	flavodoxin	18	17	17	1	1	1
194383	194383	194892	194898	+	-	226	GSU0180	hypothetical protein	17	16	22	1	1	1
195867	195867	194938	194655	-	-	227	GSU0181	peptidoglycan L,D-transpeptidase lipoprotein, YkuD family, TPR domain-containing	128	219	6	0	0.101872	0
195943			195868	-	-	228	predicted RNA	-	242	372	9	0	0.400517	0
196325	196325	196023	195944	-	-	229	GSU0182	lipoprotein	175	286	7	0	0.311786	0
197760	197731	196424	196326	-	-	230	GSU0183	peptidoglycan L,D-transpeptidase lipoprotein, YkuD family, SPOR domain-containing	53	96	3	0	0.00304998	0
197761			197876	-	-	231	GSUR3001 (GSU0183a)	cyclic diguanylate-responsive riboswitch; GSUR3001	56	115	7	0	0.000301944	0
197961			198075	-	-	232	GSUR3002 (GSU0183b)	cyclic diguanylate-responsive riboswitch; GSUR3002	47	91	7	8.73933e-236	0.00479737	0
198293	198316	198963	199361	+	-	233	GSU0184	HAD superfamily hydrolase	20	19	18	1	1	1
200893	200194	198989	198989	-	-	234	GSU0185	hypothetical protein	13	11	14	1	1	1
	201300	200953	200905	-	-	235	GSU0187	helix-turn-helix and zinc ribbon transcriptional regulator	8	7	8	1	1	1
201719	201641	201297		-	-	236	GSU0188	hypothetical protein	11	10	10	1	1	1
201917	201957	203339	203339	+	dbpA	237	GSU0189	ATP-dependent RNA helicase DbpA	15	16	14	1	1	1
203630	203620	203471	203296	-	-	238	GSU3477	hypothetical protein	59	58	72	0.03433	0.0188786	1
204012	203966	203766	203752	-	-	239	GSU0191	cold shock DNA/RNA-binding protein	3881	4184	5302	0.737261	0.00662727	0.00875208
204359	204369	204611	204649	+	-	240	GSU0192	hypothetical protein	370	290	455	0.932666	2.29087e-19	1.90302e-27
205998	205991	204852	204740	-	-	241	GSU0193	glucose/sorbosone dehydrogenase-like lipoprotein	14	10	12	1	1	1
206106	206161	207243	207244	+	-	242	GSU0194	ADP-ribosylglycohydrolase-like protein	39	35	36	1	1	1
207259			207297	+	-	243	predicted RNA	-	51	40	42	0.00168549	0.0218623	1
207298	207298	207516	207546	+	-	244	GSU0195	flavin and coenzyme A sequestration protein dodecin	81	69	64	4.27273e-11	3.79486e-06	0.103461
208178	208098	207610	207488	-	-	245	GSU0196	acyl-CoA thioesterase	261	224	248	9.08108e-05	9.65058e-17	6.23636e-05
208957	208943	208179	208179	-	-	246	GSU0197	short-chain dehydrogenase	205	189	206	0.0480314	1.86878e-09	0.000209717
209060	209066	209656	209681	+	-	247	GSU0198	lipoprotein	7	8	7	1	1	1
209730	209733	209942	210055	+	-	248	GSU3478	hypothetical protein	47	30	42	6.77529e-07	4.73962e-09	1
210179	210179	210649		+	-	249	GSU0200	aerobic-type carbon monoxide dehydrogenase, small subunit-like protein	46	40	40	8.7012e-09	1.16495e-06	1
	210646	212817	212839	+	-	250	GSU0201	aerobic-type carbon monoxide dehydrogenase, large subunit-like protein	33	27	29	1	1	1
212847	212853	213620		+	-	251	GSU0202	dehydrogenase molybdenum cofactor insertion protein	30	27	29	1	1	1
	213617	214228	214238	+	-	252	GSU0203	MobA-related glycosyltransferase	24	21	22	1	1	1
214293	214293	215651	215651	+	-	253	GSU0204	radical SAM domain-containing iron-sulfur cluster-binding oxidoreductase	7	7	7	1	1	1
215676	215676	216302		+	-	254	GSU0205	TetR family transcriptional regulator	55	62	58	0.000594692	0.00355872	0.76496
	216299	217201	217201	+	-	255	GSU0206	zinc transporter ZupT	24	30	26	1	1	1
217356			217378	+	-	256	predicted RNA	-	722	844	822	0.0559362	0.485614	0.49644
217379	217397	217597	217627	+	-	257	GSU0207	cold shock DNA/RNA-binding protein	1465	1827	1730	1	0.608824	1
217769	217769	218569	218680	+	-	258	GSU0208	hypothetical protein	306	113	293	0.0128993	1.15732e-178	4.67992e-152
218681			218728	+	-	259	predicted RNA	-	270	54	271	0.000148252	1.35603e-117	5.92695e-107
218729	218729	218923		+	-	260	GSU0209	hypothetical protein	72	14	74	0.00179101	3.89324e-135	3.52916e-135
219002	219047	220039	220039	+	-	261	GSU0210	ABC transporter substrate-binding protein	250	226	226	0.00126462	9.99467e-09	0.101488
220040	220056	220967		+	-	262	GSU0211	ABC transporter membrane protein	230	222	226	0.00527742	8.77394e-07	0.141627
	220960	221757	221757	+	-	263	GSU0212	ABC transporter ATP-binding protein	248	244	264	0.0818035	2.38563e-06	0.00589823
221796	221799	223307	223307	+	-	264	GSU0213	radical SAM domain-containing iron-sulfur cluster-binding oxidoreductase	14	15	16	1	1	1
223442	223673	224560	224687	+	-	265	GSU0214	ATPase	43	45	46	1	1	1
224725	224725	225597	225619	+	folD-1	266	GSU0215	5,10-methylenetetrahydrofolate dehydrogenase and methenyltetrahydrofolate cyclohydrolase	119	114	116	0.000149465	2.56832e-10	0.0621966
225912	225896	225681	225497	-	-	267	GSU0216	hypothetical protein	173	90	147	2.19089e-09	4.64302e-36	6.75784e-12
226300	226424	226990	227085	+	-	268	GSU0217	nitroreductase-like family 3 protein	135	108	126	7.17094e-07	5.70233e-18	0.000563417
227086	227086	227922		+	sco	269	GSU0218	cytochrome c oxidase, coo3-type, synthesis factor	96	80	88	3.83651e-07	3.92533e-15	0.0209245
	227919	229544		+	coxA	270	GSU0219	cytochrome c oxidase, coo3-type, cytochrome o subunit I	46	43	46	0.000127703	1.10309e-09	1
	229541	230143	230143	+	coxC	271	GSU0220	cytochrome c oxidase, coo3-type, subunit III	27	28	30	1	1	1
230144	230160	230450	230454	+	coxD	272	GSU0221	cytochrome c oxidase, coo3-type, subunit IV	27	23	27	1	1	1
230460	230460	231374		+	coxB	273	GSU0222	cytochrome c oxidase, coo3-type, cytochrome c subunit II, one heme-binding site	33	30	33	1	1	1
	231371	232183	232229	+	ctaB	274	GSU0223	protoheme IX farnesyltransferase	18	18	19	1	1	1
232544	232536	232204	232094	-	-	275	GSU0224	cupin	33	25	27	1	1	1
	232749	232609		-	-	276	GSU3479	hypothetical protein	0	0	0	1	1	1
232930	232930	234558	234558	+	-	277	GSU0226	hypothetical protein	36	44	36	1	1	1
234562	234575	235492	235492	+	-	278	GSU0227	DNA methyltransferase	51	48	51	0.000114332	9.94074e-08	0.381361
236080	236059	235556	235528	-	-	279	GSU0228	FKBP-type peptidylprolyl cis-trans isomerase	450	386	442	0.0147314	3.64291e-11	8.64018e-05
236224	236228	237880	238246	+	-	280	GSU0229	long-chain-fatty-acid--CoA ligase	36	37	35	1	1	1
238965	238956	237886	237830	-	pilT-2	281	GSU0230	twitching motility pilus retraction protein	18	17	16	1	1	1
240817	240777	239002	239002	-	-	282	GSU0231	hypothetical protein	18	19	17	1	1	1
241024	241033	241692	241706	+	-	283	GSU0233	hypothetical protein	49	42	46	3.73436e-06	2.30938e-09	1
241707	241707	242519	242608	+	fdhC	284	GSU0234	bidirectional formate transporter	30	29	30	1	1	1
244808	244808	242523	242212	-	tex	285	GSU0235	S1 RNA-binding domain-containing transcriptional accessory protein	26	27	25	1	1	1
245316	245305	244889	244832	-	-	286	GSU0236	hypothetical protein	15	14	16	1	1	1
245836	245793	245317	245317	-	-	287	GSU0237	dehydratase, NodN/MaoC domain-containing	73	61	72	3.35071e-05	2.55037e-10	0.0386112
	247240	245855	245855	-	-	288	GSU0238	radical SAM domain-containing iron-sulfur cluster-binding oxidoreductase	73	70	78	0.0112009	4.67342e-10	0.000201627
247659	247659	247237		-	-	289	GSU0239	acyl-CoA thioesterase	82	78	89	0.00131563	4.37387e-07	0.0816761
248505	248503	247661	247660	-	fabD-1	290	GSU0240	malonyl-CoA--acyl carrier protein transacylase	78	77	79	0.000229696	1.62556e-07	0.387511
	249798	248506	248506	-	-	291	GSU0241	radical SAM domain-containing iron-sulfur cluster-binding oxidoreductase	89	89	94	0.0123068	2.27886e-08	0.00400689
250056	250052	249795		-	acpP-1	292	GSU0242	acyl carrier protein	94	91	94	0.000113069	6.13071e-05	1
250973	250956	250057	250057	-	-	293	GSU0243	acyltransferase	102	94	103	0.00130707	1.48837e-10	0.00303922
252424	252424	251048	251043	-	-	294	GSU0244	radical SAM domain-containing iron-sulfur cluster-binding oxidoreductase	89	87	85	4.61597e-05	7.81603e-10	0.247955
	253136	252474	252425	-	-	295	GSU0245	undecaprenyl-phosphate glycosyltransferase	54	56	56	0.000319748	6.49433e-05	1
253951	253951	253121		-	-	296	GSU0246	polysaccharide deacetylase	55	55	63	0.0209119	3.63227e-06	0.017438
254132	254133	255596		+	-	297	GSU0247	radical SAM domain-containing iron-sulfur cluster-binding oxidoreductase	51	50	51	4.18966e-05	2.07436e-08	0.477819
	255596	256882	256882	+	-	298	GSU0248	radical SAM domain-containing iron-sulfur cluster-binding oxidoreductase	26	26	27	1	1	1
256931	256943	257920	257937	+	-	299	GSU0249	hypothetical protein	11	11	13	1	1	1
257966	257966	258406	258865	+	-	300	GSU0250	hypothetical protein	66	65	69	0.000789169	1.69645e-05	0.735565
260201	258791	258486	258479	-	-	301	GSU0251	hypothetical protein	14	15	15	1	1	1
259054	259068	260186	260186	+	-	302	GSU0252	transposase of ISGsu1, IS4 family	73	66	76	0.00157214	1.51931e-11	0.00027355
260187	260497	262989		+	-	303	GSU0253	sensor histidine kinase, PAS, GAF, PAS and PAS domain-containing	26	25	28	1	1	1
	262990	263637	263637	+	-	304	GSU0254	LuxR family transcriptional regulator	14	15	17	1	1	1
263797	263840	265690	265690	+	-	305	GSU0255	sensor histidine kinase, PAS and PAS domain-containing	25	27	36	1	1	1
265796	265796	266233	266235	+	-	306	GSU0256	hemerythrin family protein	27	28	37	1	1	1
	266611	266321	266104	-	-	307	GSU0257	antibiotic biosynthesis monooxygenase	24	26	25	1	1	1
	266805	266599		-	-	308	GSU0258	hypothetical protein	34	34	30	1	1	1
267372	267371	266802		-	-	309	GSU0259	flavoredoxin	32	33	28	1	1	1
268060	268045	267578	267388	-	usp-3	310	GSU0260	universal stress protein Usp	6	6	5	1	1	1
	269872	268106	268106	-	-	311	GSU0261	monovalent cation/proton antiporter family protein	2	3	3	1	1	1
270679	270679	270284	270262	-	-	312	GSU0263	hypothetical protein	31	34	33	1	1	1
272038	272038	270803		-	-	313	GSU0264	Bcr/CflA subfamily transporter	5	4	6	1	1	1
273158	272998	272096	272059	-	-	314	GSU0265	membrane transport protein	8	8	9	1	1	1
273393	273393	274316	274316	+	-	315	GSU0266	LysR family transcriptional regulator	10	11	11	1	1	1
274646	274646	275392		+	-	316	GSU0267	GntR family transcriptional regulator	25	26	23	1	1	1
	275389	276222		+	-	317	GSU0268	hypothetical protein	13	13	12	1	1	1
	276219	276533	276533	+	-	318	GSU0269	hypothetical protein	7	6	7	1	1	1
278461	278461	276632	276632	-	glmS	319	GSU0270	glucosamine--fructose-6-phosphate aminotransferase	76	74	73	0.00198776	2.70512e-08	0.0833906
279990	279957	278527	278462	-	glmU	320	GSU0271	bifunctional N-acetylglucosamine-1-phosphate uridyltransferase/glucosamine-1-phosphate acetyltransferase	82	89	80	7.07898e-05	1.22262e-05	1
280118	280118	280663	280695	+	-	321	GSU0272	hypothetical protein	73	87	82	0.0128965	0.0140836	1
280696	280696	282576	282576	+	-	322	GSU0273	radical SAM domain-containing iron-sulfur cluster-binding oxidoreductase	32	39	34	1	1	1
282685	282877	284736	284769	+	-	323	GSU0274	c- and b-type cytochrome L	950	947	912	0.144854	0.152803	1
	285203	285027		-	-	324	GSU0275	hypothetical protein	1	2	2	1	1	1
	286424	285252		-	-	325	GSU0276	RND family efflux pump membrane fusion protein	1	2	2	1	1	1
	288585	286417		-	-	326	GSU0277	ABC transporter ATP-binding protein/permease	1	2	2	1	1	1
	289847	288582		-	-	327	GSU0278	RND family efflux pump outer membrane protein	1	2	1	1	1	1
	307683	289984		-	-	328	GSU0279	cadherin domain/calx-beta domain-containing protein	0	0	0	1	1	1
309351	309268	307916	307916	-	-	329	GSU0280	Fis family transcriptional regulator	33	33	33	1	1	1
311112	311112	309352	309352	-	-	330	GSU0281	sensor histidine kinase, partial	11	15	13	1	1	1
311563			311488	-	-	331	tRNA-Ala1	tRNA-Ala1	14	19	17	1	1	1
313428	313428	311626	311610	-	-	332	GSU0283	sensor histidine kinase	61	70	62	0.000651946	0.000480659	1
313825	313823	313467	313429	-	-	333	GSU0284	TraR/DksA family zinc finger transcriptional regulator	315	337	323	0.00132211	3.88453e-06	0.624181
315263	315260	313908	313829	-	radA	334	GSU0285	DNA repair protein RadA	33	44	34	1	1	1
315402	315412	317049		+	-	335	GSU0286	HEAT-like repeat-containing protein	84	74	80	0.000686563	1.58059e-13	0.000476441
	317042	318403	318491	+	-	336	GSU0287	cyclic diguanylate phosphodiesterase	43	39	44	1	1	1
318998	318994	318413	318339	-	-	337	GSU0288	HEAT-like repeat-containing protein	33	38	34	1	1	1
319077	319102	319434	319500	+	-	338	GSU0289	hypothetical protein	36	37	41	1	1	1
319530	319532	320512	321009	+	fabH-1	339	GSU0290	3-oxoacyl-ACP synthase	126	138	133	0.0243226	9.09038e-05	0.340354
321560	321560	320502	320502	-	-	340	GSU0291	CheR-like SAM-binding domain-containing protein	6	7	7	1	1	1
321573	321619	321951	321951	+	-	341	GSU0292	hypothetical protein	21	19	25	1	1	1
323040	323040	321952	321837	-	cheB64H-1	342	GSU0293	protein glutamate methylesterase CheB associated with MCPs of classes 40H and 40+24H, response receiver domain-containing	17	18	17	1	1	1
323937	323937	323047	323041	-	-	343	GSU0294	metal-dependent phosphohydrolase, HDOD domain-containing	8	10	9	1	1	1
324788	324788	323955	323955	-	cheR64H	344	GSU0295	protein glutamate methyltransferase CheR associated with MCPs of classes 40H and 40+24H	4	5	5	1	1	1
	326671	324839		-	cheA64H	345	GSU0296	sensor histidine kinase CheA associated with MCPs of classes 40H and 40+24H	2	2	2	1	1	1
327214	327214	326720		-	cheW64H-1	346	GSU0297	scaffold protein CheW associated with MCPs of classes 40H and 40+24H	3	3	2	1	1	1
329728	329728	328610	328606	-	-	347	GSU0299	transposase of ISGsu1, IS4 family	72	65	75	0.0010525	9.86197e-12	0.00034143
327561	330260	331027	331057	+	-	348	GSU0301	lytic transglycosylase domain-containing protein	407	432	432	0.257775	0.0136866	0.513874
331058			331169	+	-	349	predicted RNA	-	420	443	422	0.000149904	4.49906e-05	1
331170	331170	333134	333134	+	-	350	GSU0302	hypothetical protein	103	102	102	0.00554409	4.38708e-06	0.284005
333135	333197	334414	335056	+	-	351	GSU0303	sensor protein	62	60	59	6.24316e-06	1.92577e-08	1
337118	337044	334411	334373	-	pepN	352	GSU0304	aminopeptidase N	50	49	51	0.0128965	2.61103e-08	0.0072182
337300			337119	-	-	353	GSUR0059	6S RNA, stationary phase repressor of sigma-70-containing RNA polymerase activity	50	56	52	0.000216456	0.185376	0.0168703
337440	337596	338360	338375	+	hypB	354	GSU0305	hydrogenase nickel incorporation protein HypB	286	273	277	0.00503661	5.74345e-07	0.13113
338376	338376	340667	340667	+	hypF	355	GSU0306	hydrogenase maturation protein HypF	137	129	142	0.172794	0.000127593	0.0371801
340668	340674	340904		+	hypC	356	GSU0307	hydrogenase assembly chaperone HypC/HupF	105	89	99	7.3724e-06	1.05072e-07	0.780728
	340904	341995	341995	+	hypD	357	GSU0308	hydrogenase expression/formation protein HypD	111	107	112	0.00139147	2.07852e-10	0.00557232
341996	342016	343029	343115	+	hypE	358	GSU0309	hydrogenase expression/formation protein HypE	117	116	127	0.0429021	3.44662e-09	9.09965e-05
343116	343116	343970	344008	+	-	359	GSU0310	phospholipase, patatin family	93	90	93	0.000107161	5.97561e-09	0.179538
344061	344149	344508	344583	+	-	360	GSU0312	PilZ domain-containing protein	83	94	101	0.0807784	0.00570685	0.505323
344584	344584	345351	345351	+	-	361	GSU0313	DnaJ domain-containing protein	18	19	20	1	1	1
	345463	346566		+	-	362	GSU0314	GspIIEN domain-containing protein	4	4	5	1	1	1
346964	346963	346535	346535	-	-	363	GSU0315	hypothetical protein	3	6	3	1	1	1
347662	347660	346965	346965	-	-	364	GSU0316	PATAN domain GTPase-activating protein	6	9	5	1	1	1
348001	348045	348776	348787	+	-	365	GSU0317	hypothetical protein	372	344	381	0.132765	8.33541e-07	0.00194734
348795	348883	350127	350127	+	-	366	GSU0318	M48 family peptidase	10	14	12	1	1	1
	351002	350163	350161	-	gspN	367	GSU0319	type II secretion system protein GspN	60	70	67	0.0156752	0.00241205	1
	351547	350999		-	gspM	368	GSU0320	type II secretion system protein GspM	106	112	111	0.00275194	2.61327e-05	0.677967
	352860	351544		-	gspL	369	GSU0321	type II secretion system protein GspL	133	133	137	0.0654753	1.36069e-06	0.0100122
	353780	352860		-	gspK	370	GSU0322	type II secretion system minor pseudopilin GspK	92	95	97	0.00656576	3.85176e-06	0.152957
	354406	353777		-	gspJ	371	GSU0323	type II secretion system minor pseudopilin GspJ	89	85	94	0.00299989	3.8203e-08	0.0189266
	354740	354384		-	gspI	372	GSU0324	type II secretion system minor pseudopilin GspI	112	108	125	0.00769057	7.40578e-07	0.0182838
	355264	354737		-	gspH	373	GSU0325	type II secretion system minor pseudopilin GspH	111	104	121	0.00962447	4.77498e-09	0.000567985
355702	355676	355233		-	gspG	374	GSU0326	type II secretion system major pseudopilin GspG	118	125	136	0.0515623	2.90744e-05	0.0311644
	356914	355703	355703	-	gspF	375	GSU0327	type II secretion system inner membrane protein GspF	140	147	150	0.167377	3.86647e-05	0.0182617
358439	358439	356895		-	gspE	376	GSU0328	type II secretion system ATPase GspE	149	153	161	0.263806	4.4984e-05	0.00849945
360352	360352	358454	358443	-	gspD	377	GSU0329	type II secretion system lipoprotein GspD	163	191	180	0.501344	0.171619	1
361350	361337	360462	360353	-	gspC	378	GSU0330	type II secretion system protein GspC serine protease	152	202	171	0.316718	0.192014	1
361496	361506	362900	362900	+	degP	379	GSU0331	periplasmic trypsin-like serine protease DegP	626	590	575	0.000777957	6.66662e-05	1
362967	362976	364466	364486	+	pepA	380	GSU0332	multifunctional aminopeptidase A	162	154	160	0.0338737	2.98213e-07	0.0124074
364819	364819	364544	364414	-	atpE	381	GSU0333	ATP synthase F0 subunit C	4062	3430	4176	0.0552565	0.000160242	0.0991835
365568	365568	364879	364820	-	atpB	382	GSU0334	ATP synthase F0 subunit A	634	749	617	0.00507094	0.219759	0.0983903
	365959	365573	365569	-	atpI	383	GSU0335	ATP synthase-associated magnesium import membrane protein AtpI	223	248	221	0.000195	0.000263432	1
366176	366176	365931		-	atpZ	384	GSU0336	ATP synthase-associated magnesium import membrane protein AtpZ	229	246	224	0.000109093	4.54042e-05	1
366244			366177	-	-	385	predicted RNA	-	321	312	294	8.93691e-07	0.000191867	0.275933
367566	367556	366273	366245	-	hemL	386	GSU0337	glutamate-1-semialdehyde aminotransferase	213	235	197	0.00651972	0.0586091	0.466142
367792	367863	368219		+	nuoA-1	387	GSU0338	NADH dehydrogenase I subunit A	224	290	245	0.0113979	0.126073	0.268222
	368210	368722	368740	+	nuoB	388	GSU0339	NADH dehydrogenase I subunit B	563	558	547	0.041895	0.00123108	0.741248
368742	368755	369243	369243	+	nuoC	389	GSU0340	NADH dehydrogenase I subunit C	472	460	456	0.00963394	2.1849e-06	0.160812
369244	369296	370468	370468	+	nuoD	390	GSU0341	NADH dehydrogenase I subunit D	763	771	798	0.00696665	0.00636375	1
370469	370496	371017	371052	+	nuoE-1	391	GSU0342	NADH dehydrogenase I subunit E	885	794	932	0.0567055	5.00933e-07	0.00228769
371053	371053	372828	372868	+	nuoF-1	392	GSU0343	NADH dehydrogenase I subunit F	729	652	748	0.236088	0.00522071	0.261662
372869	372869	375349	375360	+	nuoG-1	393	GSU0344	NADH dehydrogenase I subunit G	472	445	478	0.0654773	0.0101428	0.978059
375366	375402	376448	376448	+	nuoH-1	394	GSU0345	NADH dehydrogenase I subunit H	603	546	650	0.117657	0.000108308	0.0289779
376449	376470	376868	376868	+	nuoI-1	395	GSU0346	NADH dehydrogenase I subunit I	789	603	778	0.0646511	3.97497e-15	1.99185e-09
376871	376879	377382	377400	+	nuoJ-1	396	GSU0347	NADH dehydrogenase I subunit J	840	716	840	0.0109742	3.63222e-08	0.00520186
377401	377401	377703	377711	+	nuoK-1	397	GSU0348	NADH dehydrogenase I subunit K	593	563	632	0.106301	1.86285e-08	8.02018e-05
377712			377756	+	-	398	predicted RNA	-	514	502	559	0.00327524	0.000126846	0.611339
377757	377757	379757	379782	+	nuoL-1	399	GSU0349	NADH dehydrogenase I subunit L	773	688	810	0.577895	0.0182613	0.216728
379784	379791	381359	381359	+	nuoM-1	400	GSU0350	NADH dehydrogenase I subunit M	508	476	528	0.0106212	2.14156e-05	0.167343
381360	381394	382848	382873	+	nuoN-1	401	GSU0351	NADH dehydrogenase I subunit N	707	632	726	0.0134111	0.000439564	0.501801
382927	382951	383466	383604	+	prx-3	402	GSU0352	peroxiredoxin, atypical 2-Cys subfamily	128	108	138	0.00360533	7.05383e-14	1.46984e-07
383605	383605	384051		+	yqaA	403	GSU0353	membrane protein YqaA	239	214	268	0.0938202	2.02935e-13	1.15952e-10
	384038	385228	385230	+	-	404	GSU0354	hypothetical protein	119	107	128	0.181012	5.70679e-12	4.65804e-09
385231	385231	385635	385748	+	-	405	GSU0355	hypothetical protein	83	80	90	0.00234796	2.48921e-06	0.127427
387266	387266	385788	385456	-	-	406	GSU0356	sensor histidine kinase response regulator	15	15	14	1	1	1
388952	388952	387351	387326	-	-	407	GSU0357	cytochrome c nitrite reductase	182	155	156	0.000480954	2.02588e-09	0.137219
389493	389488	388985	388953	-	-	408	GSU0358	periplasmic nitrate reductase, iron-sulfur cluster-binding subunit	12	11	11	1	1	1
391190	391184	389808	389808	-	-	409	GSU0359	sigma-54-dependent sensor transcriptional regulator, PAS domain-containing	35	33	35	1	1	1
391335	391444	392733	392762	+	-	410	GSU0360	peptidoglycan-binding outer membrane protein	1911	1522	2104	0.529387	0.000549797	0.00786868
393836	393735	392842	392834	-	-	411	GSU0361	PpiC-type peptidylprolyl cis-trans isomerase	70	67	66	1.18236e-05	4.19576e-09	0.628037
393959	393985	394440	394585	+	-	412	GSU0362	hypothetical protein	54	61	57	0.00147863	0.00785476	0.864843
397073	396977	394455	394455	-	dinG	413	GSU0363	ATP-dependent DNA helicase DinG	29	28	30	1	1	1
397357	397349	397074	397074	-	ppcB	414	GSU0364	cytochrome c	71	54	59	1.07669e-09	1.39489e-10	1
397771	397771	397484	397453	-	ppcC	415	GSU0365	cytochrome c	34	29	32	1	1	1
397902	397902	398822		+	-	416	GSU0366	helix-turn-helix XRE domain-containing protein	52	45	55	0.00154765	2.88516e-10	0.000767794
	398819	399736	399736	+	yhcC-1	417	GSU0367	radical SAM domain-containing iron-sulfur cluster-binding oxidoreductase	28	27	28	1	1	1
401046	401022	399772	397772	-	-	418	GSU0368	outer membrane surface lipoprotein	32	43	32	1	1	1
	401460	401188	401172	-	-	419	GSU0369	FlhB domain-containing protein	11	11	10	1	1	1
403204	403204	401447		-	-	420	GSU0370	FliK domain-containing protein	28	26	27	1	1	1
405884	405814	403250	403205	-	-	421	GSU0371	alpha-glucan phosphorylase	58	51	57	0.01984	1.16557e-11	3.02722e-05
407368	407368	406001	405980	-	-	422	GSU0372	sigma-54-dependent transcriptional response regulator	55	49	56	9.30123e-05	3.43211e-12	0.00354247
408843	408827	407412	407371	-	-	423	GSU0373	sensor histidine kinase, HAMP domain-containing	28	39	30	1	1	1
409013	409013	409345	409345	+	hypA	424	GSU0374	hydrogenase nickel incorporation protein HypA	22	21	21	1	1	1
409425	409468	410556	410608	+	gcvT	425	GSU0375	glycine cleavage system T protein	37	38	36	1	1	1
410612	410612	410986		+	gcvH-1	426	GSU0376	glycine cleavage system lipoyl carrier protein GcvH	101	87	94	1.22733e-06	4.67812e-10	0.438409
	410986	412332		+	gcvP1	427	GSU0377	glycine dehydrogenase subunit 1	73	66	69	6.7713e-05	5.13536e-11	0.0512109
	412323	413768		+	gcvP2	428	GSU0378	glycine dehydrogenase subunit 2	76	67	72	1.79484e-05	2.35191e-14	0.00449041
	413768	414577		+	lplA	429	GSU0379	lipoate--protein ligase A	48	41	52	0.002021	8.4971e-11	0.000117042
	414574	415485		+	lipA	430	GSU0380	lipoyl synthase	29	27	29	1	1	1
	415482	415706	415706	+	-	431	GSU0381	lipoprotein	88	78	79	3.17219e-07	1.1489e-05	0.870878
415710	415715	416119	416213	+	-	432	GSU0382	hypothetical protein	60	55	56	3.48066e-06	3.88086e-06	1
416214			416223	+	-	433	predicted RNA	-	239	259	247	0.0573392	1	0.0772107
416224	416235	416663	416684	+	-	434	GSU0383	FKBP-type peptidylprolyl cis-trans isomerase	391	416	397	0.061164	8.30863e-05	0.184563
417232	417220	416744	416739	-	-	435	GSU0384	ferritin-like domain-containing protein	137	144	139	0.000251783	7.7712e-06	1
417388	417401	418285	418784	+	-	436	GSU0385	NAD-dependent nucleoside diphosphate-sugar epimerase/dehydratase	47	38	43	1.84971e-07	2.02663e-12	1
419080	419012	418323	418323	-	-	437	GSU0386	hypothetical protein	11	12	11	1	1	1
419913	419913	419104	419097	-	uppP	438	GSU0387	undecaprenyl pyrophosphate phosphatase	19	30	19	1	1	1
420078	420113	420730		+	-	439	GSU0388	hypothetical protein	176	232	175	0.000225987	0.37567	0.000260645
	420723	421724	421812	+	-	440	GSU0389	phosphate/sulfate transporter family membrane protein	157	204	158	0.0510495	0.389344	0.28701
422265	422258	421776	421768	-	-	441	GSU0390	hypothetical protein	115	123	136	0.0889734	3.34714e-05	0.0128057
422475	422475	423818		+	-	442	GSU0391	RND family efflux pump outer membrane protein	8	8	9	1	1	1
	423815	424927	424927	+	-	443	GSU0392	RND family efflux pump membrane fusion lipoprotein	12	10	13	1	1	1
424928	424964	425143	425148	+	-	444	GSU0393	hypothetical protein	7	6	7	1	1	1
425149	425149	428382		+	-	445	GSU0394	RND family efflux pump inner membrane protein	9	8	10	1	1	1
	428357	428785	428787	+	-	446	GSU0395	redox-active protein, C_GCAxxG_C_C family	12	11	12	1	1	1
428792	428799	429011		+	-	447	GSU0396	hypothetical protein	12	8	8	1	1	1
	429008	429838		+	-	448	GSU0397	beta-lactamase superfamily metal-dependent hydrolase	5	4	4	1	1	1
429859	429859	430239	430239	+	-	449	GSU0398	hypothetical protein	5	5	5	1	1	1
430261	430262	430537	430545	+	-	450	GSU0399	ArsR family transcriptional regulator	7	7	7	1	1	1
	430811	432460		+	mcp40H-11	451	GSU0400	methyl-accepting chemotaxis sensory transducer, class 40H, Cache_2 domain-containing	0	0	0	1	1	1
432587	432597	434216	434216	+	mcp40H-12	452	GSU0401	methyl-accepting chemotaxis sensory transducer, class 40H	11	17	11	1	1	1
434390	434394	434801	434961	+	-	453	GSU0402	hemerythrin family protein	11	13	10	1	1	1
434962	434962	435324		+	cheY64H-1	454	GSU0403	response receiver CheY associated with MCPs of classes 40H and 40+24H	26	43	28	1	1	1
	435321	435827	435850	+	cheX64H	455	GSU0404	protein phosphoaspartate phosphatase CheX associated with MCPs of classes 40H and 40+24H	26	37	28	1	1	1
435852	435852	436961	436961	+	-	456	GSU0405	response regulator	15	21	15	1	1	1
437165	437165	439255		+	-	457	GSU0406	lipoprotein	3	4	4	1	1	1
439489	439489	439908	439908	+	flgB	458	GSU0407	flagellar basal body rod protein FlgB	5	13	5	1	1	1
439909	439911	440351	440453	+	flgC	459	GSU0408	flagellar basal body rod protein FlgC	6	13	7	1	1	1
440457	440457	440759		+	fliE	460	GSU0409	flagellar hook-basal body complex protein FliE	5	10	6	1	1	1
	440784	442367	442367	+	fliF	461	GSU0410	flagellar M-ring mounting plate protein FliF	6	10	7	1	1	1
442368	442379	443371		+	fliG	462	GSU0411	flagellar motor switch protein FliG	9	13	11	1	1	1
	443358	444239		+	fliH	463	GSU0412	flagellar assembly protein FliH	6	6	6	1	1	1
	444232	445557		+	fliI	464	GSU0413	flagellum-specific ATPase FliI	6	7	7	1	1	1
445617	445617	446057	446057	+	fliJ	465	GSU0414	flagellar export protein FliJ	3	5	4	1	1	1
446072	446072	446581	446581	+	-	466	GSU0415	hypothetical protein	8	12	10	1	1	1
446780	446795	448234	448258	+	fliK	467	GSU0416	flagellar hook-length control protein FliK	16	23	19	1	1	1
	448259	448915	448915	+	flgD	468	GSU0417	flagellar hook capping protein FlgD	9	13	10	1	1	1
	448923	449309		+	-	469	GSU0418	hypothetical protein	5	7	6	1	1	1
	449472	450731	450731	+	flgE	470	GSU0419	flagellar hook protein FlgE	12	15	13	1	1	1
451097	451102	451623	451657	+	fliL	471	GSU0420	flagellar basal body-associated protein FliL	5	16	7	1	1	1
	451658	452644		+	fliM	472	GSU0421	flagellar motor switch protein FliM	8	14	8	1	1	1
	452641	452946		+	fliN	473	GSU0422	flagellar motor switch protein FliN	7	10	7	1	1	1
	452943	453440		+	fliO	474	GSU3482	flagellar biogenesis protein FliO	6	8	5	1	1	1
453446	453446	454213	454213	+	fliP	475	GSU0423	flagellar biosynthesis protein FliP	3	6	3	1	1	1
	454226	454495		+	fliQ	476	GSU0424	flagellar biogenesis protein FliQ	7	13	12	1	1	1
	454546	455340		+	fliR	477	GSU0425	flagellar biogenesis protein FliR	1	2	2	1	1	1
	455345	456403		+	flhB	478	GSU0426	flagellar biosynthesis protein FlhB	1	2	2	1	1	1
456935	456932	456462	456252	-	-	479	GSU0427	SH3 domain lipoprotein	80	68	72	2.65216e-07	2.17016e-10	0.637675
	457219	457773		+	tssJ	480	GSU0428	type VI secretion system outer membrane lipoprotein TssJ	0	0	0	1	1	1
	457770	459161		+	tssK	481	GSU0429	type VI secretion system protein TssK	0	0	0	1	1	1
	459165	459572		+	tssE	482	GSU0430	type VI secretion system needle hub protein TssE	0	0	0	1	1	1
	459601	461334		+	tssF	483	GSU0431	type VI secretion system protein TssF	0	0	0	1	1	1
	461298	462290		+	tssG	484	GSU0432	type VI secretion system protein TssG	0	0	0	1	1	1
	462303	464930		+	tssH	485	GSU0433	type VI secretion system ATPase TssH chaperone	0	0	0	1	1	1
465985	465944	464940	464591	-	-	486	GSU0434	thiamin biosynthesis protein ThiI-related adenine nucleotide alpha hydrolase superfamily protein	97	91	97	0.00111684	4.34134e-10	0.00849945
	466118	467767		+	-	487	GSU0435	PilB/PulE/GspE family ATPase	0	0	0	1	1	1
	467781	468851		+	pilT-3	488	GSU0436	twitching motility pilus retraction protein	0	0	0	1	1	1
468909			468985	+	-	489	tRNA-Pro1	tRNA-Pro1	16	20	23	1	1	1
469210	469235	470650		+	-	490	GSU0437	UbiD family decarboxylase	87	81	89	0.00678902	9.52638e-12	6.14174e-05
	470650	471180		+	-	491	GSU0438	lipoprotein	59	53	62	0.00078245	8.0888e-08	0.0501395
	471180	472076		+	-	492	GSU0439	prenyltransferase	55	45	51	5.50415e-06	3.13593e-12	0.0341753
	472073	472696	472696	+	-	493	GSU0440	menaquinone biosynthesis decarboxylase	54	48	52	1.37536e-05	2.44114e-08	0.539841
472697	472701	473786		+	mqnC-2	494	GSU0441	dehypoxanthinylfutalosine cyclase	73	70	72	3.09721e-05	1.50265e-09	0.238585
	473786	474850	474881	+	mqnC-1	495	GSU0442	dehypoxanthinylfutalosine cyclase	53	49	54	0.000858424	6.72548e-09	0.0298968
475005	475017	476162	476346	+	-	496	GSU0443	ribonuclease D	54	49	60	0.00753831	7.47475e-11	1.99884e-05
477061	477022	476300	475863	-	-	497	GSU0444	hypothetical protein	224	387	260	0.588853	0.00442343	7.92936e-07
477844	477844	477062	477062	-	rsmE	498	GSU0446	16S ribosomal RNA methyltransferase RsmE	186	309	246	1	0.171619	0.164286
478769	478746	477847	477845	-	prmA	499	GSU0447	50S ribosomal protein L11 methyltransferase	52	56	51	6.08065e-05	0.000110338	1
478890	478891	480054	480190	+	-	500	GSU0448	zinc-dependent amidohydrolase	53	50	57	0.00228119	9.39243e-10	0.00188178
480191	480191	481000	481014	+	-	501	GSU0450	PEP synthetase regulatory protein	72	77	82	0.0278851	3.56544e-05	0.0880337
481015			481047	+	-	502	predicted RNA	-	261	266	294	0.00475491	0.0415875	1
481048	481048	481722	481722	+	-	503	GSU0451	winged-helix transcriptional response regulator	537	477	522	0.0155659	2.00585e-06	0.0614054
481723	481726	483135	483135	+	-	504	GSU0452	sensor histidine kinase, HAMP domain-containing	216	201	217	0.100564	5.9675e-05	0.0589645
483136	483141	483872		+	mqnB	505	GSU0453	futalosine hydrolase	82	76	83	0.000428072	9.86071e-10	0.0222085
	483872	484708	484709	+	mqnD	506	GSU0454	1,4-dihydroxy-6-naphthoate synthase	38	39	40	1	1	1
484809	484811	485263	485297	+	-	507	GSU0455	rare lipoprotein A-like lipoprotein	2437	2333	2645	0.180491	0.00923738	0.402126
	487864	485315	485315	-	-	508	GSU0456	exporter	39	41	41	1	1	1
488567	488554	487865		-	-	509	GSU0457	outer membrane lipoprotein LolB	63	69	63	0.000104447	0.000258716	0.965679
	489191	488568	488568	-	-	510	GSU3483	outer membrane lipoprotein carrier/sorting protein LolA	67	79	75	0.00965946	0.00789384	1
	489580	489191		-	fabZ-1	511	GSU0458	(3R)-hydroxyacyl-(acyl carrier protein) dehydratase	38	45	47	0.374314	1	1
490609	490598	489573		-	-	512	GSU0459	3-oxoacyl-(ACP) synthase-like protein	54	56	59	0.00796247	2.16061e-06	0.0744926
491816	491815	490610	490610	-	fabF-1	513	GSU0460	3-oxoacyl-(acyl carrier protein) synthase II	74	75	77	0.00507978	7.31425e-07	0.0933324
492738	492690	491950	491863	-	fabG-1	514	GSU0461	3-oxoacyl-ACP reductase	23	25	28	1	1	1
	493812	492739	492739	-	-	515	GSU0462	M48 family peptidase	27	31	32	1	1	1
495052	495050	493809		-	-	516	GSU0463	hypothetical protein	45	53	48	0.00518756	0.00744036	1
495270	495261	495064	495064	-	-	517	GSU0464	S4 domain-containing protein	32	36	36	1	1	1
495350	495359	495922	495954	+	efp-1	518	GSU0465	elongation factor P	32	50	36	1	0.327428	3.09213e-07
496023			496098	+	-	519	tRNA-Phe	tRNA-Phe	1	2	2	1	1	1
497214	497203	496163	496146	-	macA	520	GSU0466	cytochrome c peroxidase	255	179	289	0.840723	9.9177e-23	2.71994e-27
498162	498158	497298	497298	-	-	521	GSU0467	hypothetical protein	4	3	4	1	1	1
498718	498718	498206	498203	-	-	522	GSU0468	hypothetical protein	6	5	7	1	1	1
499100	499100	498747	498719	-	-	523	GSU0469	hypothetical protein	9	8	12	1	1	1
500659	500643	499282	499202	-	-	524	GSU0470	sigma-54-dependent transcriptional response regulator	4	3	4	1	1	1
	501895	500660		-	-	525	GSU0471	sensor histidine kinase	1	2	1	1	1	1
502048	502058	502528	502539	+	-	526	GSU0472	SRPBCC domain-containing protein	34	28	33	1	1	1
502651	502662	503666	503666	+	-	527	GSU0473	transcriptional regulator	16	15	15	1	1	1
	503799	506177		+	-	528	GSU0474	sensor diguanylate cyclase/phosphodiesterase, PAS and PAS domain-containing	3	3	3	1	1	1
508240	508035	506167	506167	-	-	529	GSU0475	sensor histidine kinase, PAS domain-containing	4	6	4	1	1	1
508363	508367	509527	509569	+	-	530	GSU0476	hypothetical protein	65	74	66	0.000151332	0.000599946	0.703297
509591	509598	510236		+	-	531	GSU0477	HAD superfamily hydrolase	93	102	93	0.000528807	0.000218345	1
	510233	510691	510691	+	-	532	GSU0478	ferritin-like domain-containing protein	202	214	198	0.000202133	9.74957e-06	1
510710	510723	512114	512116	+	aspA	533	GSU0479	aspartate ammonia-lyase	111	107	113	0.0608994	1.05833e-07	0.00235452
512117			512157	+	-	534	predicted RNA	-	176	177	185	0.00179902	0.0581259	0.559011
512158	512158	512382	512384	+	-	535	GSU0480	thioredoxin/NifU-like domain-containing protein	339	323	358	0.00119142	1.36858e-09	0.00638198
512385			512413	+	-	536	predicted RNA	-	380	346	399	0.000263171	0.000792847	1
512414	512419	512619	512647	+	-	537	GSU0481	hypothetical protein	385	354	414	0.00358142	7.2242e-11	0.000138425
512650	512754	513944	514034	+	cls-1	538	GSU0482	cardiolipin synthase	27	29	30	1	1	1
514035	514035	514748	514750	+	queC	539	GSU0483	7-cyano-7-deazaguanine synthase	89	82	87	5.52156e-05	1.97119e-10	0.0739785
514755	514814	515590	515703	+	folE	540	GSU0484	GTP cyclohydrolase	81	70	77	2.05388e-05	1.11031e-12	0.0151206
515704	515704	516441	516441	+	-	541	GSU0485	hypothetical protein	25	27	27	1	1	1
517600	517600	516392	515845	-	tdcB	542	GSU0486	threonine dehydratase	41	40	39	1	1	1
518630	518617	517622	517601	-	dmeF	543	GSU0487	cobalt/zinc/iron/cadmium/nickel efflux protein	36	42	33	1	1	1
518773	518775	519725	519730	+	trxB	544	GSU0488	thioredoxin reductase	97	114	102	0.00786401	0.00601465	1
519731	519731	521260	521275	+	comM	545	GSU0489	competence ATPase ComM	60	64	62	0.00643961	1.72191e-05	0.415057
521331	521512	523107	523138	+	ato-1	546	GSU0490	succinyl:acetate coenzyme A transferase	598	556	567	0.000858424	0.00058319	1
524882	524563	523211	523171	-	rhlE-1	547	GSU0491	ATP-dependent RNA helicase RhlE	661	705	831	0.456302	0.0350023	0.253325
525875	525875	524991	524991	-	xerC	548	GSU0492	site-specific recombinase XerC	10	8	10	1	1	1
526017	526066	527325		+	-	549	GSU0493	FAD-dependent pyridine nucleotide-disulfide oxidoreductase family protein	38	36	43	1	1	1
	527313	528443	528738	+	-	550	GSU0494	hypothetical protein	32	31	36	1	1	1
528743	528743	529951		+	-	551	GSU0496	RND family efflux pump membrane fusion protein	120	123	130	0.213672	2.71516e-06	0.0013073
	529952	530659		+	-	552	GSU3484	ABC transporter ATP-binding protein	51	50	52	0.000115267	2.77537e-06	0.988936
	530656	531882	531882	+	-	553	GSU3485	ABC transporter membrane protein	59	62	66	0.0121437	6.95722e-06	0.0824557
531906	531913	532083	532090	+	-	554	GSU0498	hypothetical protein	37	37	45	1	1	1
532854	532696	532091	532013	-	-	555	GSU0499	zinc metalloendopeptidase	43	66	47	0.0039201	1	2.12075e-07
532981	533052	534848	534848	+	typA	556	GSU0500	translation-regulating membrane GTPase TypA	127	155	142	0.571913	0.438067	1
534955	534964	535728	535728	+	yfiO	557	GSU0501	outer membrane protein assembly lipoprotein YfiO	135	148	137	0.00103078	6.3669e-05	1
535729	535730	536101	536132	+	-	558	GSU0502	lipoprotein	70	73	80	0.0173756	0.00033164	0.346779
536133	536133	536507	536516	+	crcB	559	GSU0503	camphor resistance protein CrcB	55	58	61	0.015005	0.0110434	1
536517	536517	536876		+	-	560	GSU0504	hypothetical protein	98	97	102	0.000239158	3.99863e-06	0.780728
	536873	537382		+	-	561	GSU0505	hypothetical protein	90	100	93	0.000616079	0.000501872	1
	537382	537798	537871	+	-	562	GSU0506	hypothetical protein	49	52	48	9.05944e-05	0.0110813	0.166587
537872	537872	538456		+	plsY	563	GSU0507	hypothetical protein	51	71	60	0.0366345	0.983885	0.0379892
	538453	539475	539475	+	yceG	564	GSU0508	hypothetical protein	28	43	36	1	1	1
542067	542067	539533	539514	-	sfrA	565	GSU0509	NADPH oxidoreductase subunit alpha	223	230	228	0.0505141	0.0261107	1
542078			542068	-	-	566	predicted RNA	-	292	283	322	0.103307	0.427219	1
544244	544209	542191	542079	-	sfrB	567	GSU0510	NADPH oxidoreductase subunit beta	313	320	330	0.0767809	0.00654348	0.773044
544412	544479	545603	545603	+	-	568	GSU0511	leucyl aminopeptidase-like protein	46	49	50	0.00928999	3.13933e-05	0.290151
545604	545693	547333	547427	+	-	569	GSU0512	hypothetical protein	19	16	19	1	1	1
547435	547436	548029	548029	+	-	570	GSU0513	dephospho-coenzyme A kinase	50	53	62	0.175453	0.000411504	0.0158858
548935	548843	548061	547929	-	-	571	GSU0514	IclR family transcriptional regulator	270	336	289	0.150521	0.400517	0.909284
549142	549157	549612	549744	+	usp-1	572	GSU0515	universal stress protein Usp	16	17	16	1	1	1
550536	550536	549745	549745	-	-	573	GSU0516	TIM alpha/beta-barrel protein	19	22	21	1	1	1
551777	551756	550542	550540	-	-	574	GSU0517	nucleotidyltransferase	37	30	36	1	1	1
	553301	551778	551778	-	aplD	575	GSU0518	sodium/solute symporter family protein	29	28	30	1	1	1
553620	553620	553294		-	-	576	GSU0519	hypothetical protein	41	43	49	0.163248	1	0.752854
554926	554923	553697	553696	-	truD	577	GSU0520	tRNA pseudouridine 13 synthase	37	38	38	1	1	1
555563	555556	554927	554927	-	trmB	578	GSU0521	tRNA (N7-methyl-G46)-methyltransferase	58	78	68	0.0480314	0.41621	0.294362
555692	555696	557027	557049	+	rhlB	579	GSU0522	ATP-dependent RNA helicase RhlB	88	100	96	0.0457933	0.000573051	0.470121
	558886	557096	557043	-	-	580	GSU0523	pyridoxal-5'-phosphate-dependent chorismate-binding enzyme	54	57	54	0.00111909	2.55851e-06	0.637628
559761	559740	558883		-	-	581	GSU0524	hypothetical protein	67	78	66	0.000178746	0.00346142	0.257407
	560341	559883	559880	-	dtd	582	GSU0525	D-tyrosyl-tRNA(Tyr) deacylase	37	34	35	1	1	1
560859	560859	560338		-	ymdB	583	GSU0526	O-acetyl-ADP-ribose deacetylase	30	25	27	1	1	1
562719	562698	561004	560860	-	-	584	GSU0527	TrkA domain-containing protein	37	37	38	1	1	1
	563544	562720	562720	-	-	585	GSU0528	ferredoxin and NADH nitroreductase domain-containing protein	32	35	31	1	1	1
564422	564422	563532		-	nfo	586	GSU0529	endodeoxyribonuclease IV	52	53	52	0.000117951	1.06629e-05	1
564869	564845	564426	564423	-	-	587	GSU0530	histidine triad (HIT) family hydrolase	43	43	43	1	1	1
565807	565799	564951	564951	-	dapF	588	GSU0531	diaminopimelate epimerase	112	112	114	0.00193427	1.18964e-07	0.102683
565947	565956	566165	566208	+	-	589	GSU3486	hypothetical protein	62	72	75	0.220355	0.442454	1
566256	566256	566660	566669	+	-	590	GSU0533	cytochrome c	36	33	36	1	1	1
566789	566810	567274	567294	+	iscR-1	591	GSU0534	helix-turn-helix iron-sulfur cluster-binding transcriptional regulator IscR	3085	2339	3484	1	1.90713e-05	2.66157e-05
567295	567295	568218	568235	+	cysK	592	GSU0535	cysteine synthase A	2056	1428	2304	0.779782	2.24702e-06	6.63138e-06
568243	568282	569091	569103	+	-	593	GSU0536	adenosine nucleotide alpha-hydrolase superfamily protein	208	191	277	0.829275	2.77784e-09	7.14139e-19
569120	569168	571387	571387	+	-	594	GSU0537	sensor diguanylate cyclase/phosphodiesterase, PAS domain-containing	19	19	27	1	1	1
571837	571811	571368	570938	-	hspA-1	595	GSU0538	ATP-independent chaperone	104	84	97	4.29681e-06	6.60166e-13	0.0183407
571956			571923	-	-	596	predicted RNA	-	164	125	147	3.96183e-05	0.000235216	1
572206	572134	571958	571957	-	-	597	GSU0539	hypothetical protein	212	155	183	9.24537e-09	3.65295e-16	0.0296758
572388	572390	572569		+	-	598	GSU0540	hypothetical protein	30	40	28	1	1	1
	572570	575245	575404	+	polA	599	GSU0541	DNA polymerase I	36	34	33	1	1	1
575408	575435	576460	576560	+	-	600	GSU0542	diguanylate cyclase	181	156	177	0.0111396	2.10742e-12	2.5981e-05
576998	576982	576485	576363	-	-	601	GSU0543	outer membrane lipoprotein, Slp family	29	24	27	1	1	1
577634	577628	576999	576999	-	-	602	GSU0544	SAM-dependent methyltransferase	50	35	47	5.0056e-06	1.08347e-15	0.000223586
577777	577777	578703	578705	+	-	603	GSU0545	hypothetical protein	27	30	28	1	1	1
578706	578706	579086		+	-	604	GSU0546	peptidyl-tRNA hydrolase-like protein	28	36	34	1	1	1
	579083	581461	581689	+	mutS-2	605	GSU0547	DNA mismatch repair ATPase MutS-2	50	41	47	1.04909e-05	2.96552e-19	2.07693e-05
583029	582997	581483	581348	-	-	606	GSU0548	radical SAM domain-containing iron-sulfur cluster-binding oxidoreductase	25	15	22	1	1	1
583006	583119	583799	583799	+	-	607	GSU0549	SAM-dependent methyltransferase	7	8	7	1	1	1
583826	583826	584143	584143	+	-	608	GSU3487	hypothetical protein	22	22	23	1	1	1
584144	584145	584486	584618	+	-	609	GSU0551	hypothetical protein	26	27	28	1	1	1
584619	584619	586157	586157	+	-	610	GSU0552	reverse transcriptase	39	36	40	1	1	1
586196	586234	587655	589034	+	-	611	GSU0553	hypothetical protein	27	28	31	1	1	1
590272			589030	-	-	612	predicted RNA	antisense: GSU0556 GSU0555	670	652	708	0.0100368	0.000131352	0.416987
589035	589035	589397		+	-	613	GSU0555	hypothetical protein	308	276	339	0.0506017	2.25864e-14	1.93865e-10
	589394	590284	590284	+	-	614	GSU0556	transposase of ISGsu7	252	248	272	0.261487	3.81367e-06	0.000976595
590285	590640	590888	590889	+	-	615	GSU3488	hypothetical protein	37	35	41	1	1	1
590928	590951	592036	592036	+	-	616	GSU0559	transposase of ISGsu2, IS5 family	99	99	98	0.000147527	5.87504e-09	0.223025
594201	594222	594818	594916	+	-	617	GSU0562	hypothetical protein	39	40	40	1	1	1
594936	595010	595390	596632	+	-	618	GSU0563	hypothetical protein	39	44	43	1	1	1
597291	596781	595480	595470	-	-	619	GSU3638	RNA-directed DNA polymerase and maturase, group II intron origin	87	70	82	8.17679e-06	8.49899e-20	9.22287e-06
597383	597388	598611	598729	+	-	620	GSU0564	hypothetical protein	29	30	31	1	1	1
598730	598730	599221	599263	+	-	621	GSU0566	NrdH-like redox domain-containing protein	29	28	30	1	1	1
599264	599264	599839		+	tag	622	GSU0567	3-methyladenine DNA glycosylase	27	25	28	1	1	1
	599836	600237	600237	+	-	623	GSU0568	hypothetical protein	20	18	21	1	1	1
600238	600277	600825	600865	+	-	624	GSU0569	nicotinamidase-like cysteine hydrolase	37	35	39	1	1	1
600866	600866	601471	601473	+	-	625	GSU0570	SAM-dependent methyltransferase	37	32	37	1	1	1
601486	601486	601968		+	folA	626	GSU0571	dihydrofolate reductase	29	25	30	1	1	1
	601965	603113	603114	+	-	627	GSU0572	hydrolase, cyclic phosphodiesterase-like domain-containing	43	36	44	1	1	1
603115	603115	604107	604449	+	-	628	GSU0573	zinc-containing alcohol dehydrogenase	27	23	28	1	1	1
604450	604450	605376		+	-	629	GSU0574	hypothetical protein	4	5	4	1	1	1
605501	605501	607429	607429	+	cstA	630	GSU0575	carbon starvation protein CstA	10	9	10	1	1	1
607662	607699	608142	608142	+	-	631	GSU0576	hypothetical protein	34	74	43	1	4.74583e-09	3.48148e-20
608209	608209	608940	608959	+	recO	632	GSU0577	DNA repair protein RecO	40	50	42	1	0.0913192	0.0437911
609155			609216	+	-	633	predicted RNA	-	212	276	241	0.0527603	1	0.00734984
609217	609218	610096	610097	+	glyQ	634	GSU0578	glycyl-tRNA ligase subunit alpha	475	538	480	0.014529	0.0361621	1
610098	610098	612161	612256	+	glyS	635	GSU0579	glycyl-tRNA ligase subunit beta	269	259	263	0.0161095	0.00154801	1
612257			612275	+	-	636	predicted RNA	-	404	507	456	0.0078977	1	0.00858863
612276	612282	614948	614948	+	ppdK	637	GSU0580	pyruvate phosphate dikinase	657	637	639	0.177995	0.107742	1
614949	615106	615306	615331	+	-	638	GSU0581	cold shock DNA/RNA-binding protein	425	448	457	0.0118148	1.15083e-05	0.160812
	615507	617597		+	mcp40H-2	639	GSU0582	methyl-accepting chemotaxis sensory transducer, class 40H dimer with helix-swapped heme-binding site-containing PAS domain	1	1	1	1	1	1
619332	619310	617610	617507	-	mcp64H-1	640	GSU0583	methyl-accepting chemotaxis sensory transducer, class 40+24H	21	28	22	1	1	1
620708	620695	619421	619398	-	-	641	GSU0584	hypothetical protein	34	39	36	1	1	1
621729	621729	621073	620857	-	ycgM	642	GSU0585	fumarylacetoacetate hydrolase family protein	57	53	55	6.24316e-06	4.06766e-08	0.884887
622716	622716	621757	621730	-	yhcC-2	643	GSU0586	radical SAM domain-containing iron-sulfur cluster-binding oxidoreductase	65	64	64	0.000134862	1.31597e-07	0.546836
	623361	622720	622717	-	tenI	644	GSU0587	carboxythiazole phosphate tautomerase	100	95	104	0.000914267	8.17134e-09	0.0259839
624136	624136	623354		-	thiG	645	GSU0588	thiazole synthase	103	100	101	5.62901e-05	1.36526e-08	0.389123
624477	624405	624208	624137	-	thiS	646	GSU0589	thiamin biosynthesis sulfur carrier protein	111	118	121	0.00434901	0.00453695	1
624478			624577	-	-	647	thiamin diphosphate	thiamin diphosphate-responsive riboswitch; GSUR0062	109	133	142	0.746214	0.828314	1
625266	625266	624736	624578	-	-	648	GSU0590	hypothetical protein	48	55	57	0.0337004	0.00883869	1
626269	626153	625302	625271	-	-	649	GSU0591	cytochrome c	82	80	86	0.000480954	1.20894e-08	0.058039
627294	627259	626270	626270	-	omcQ	650	GSU0592	lipoprotein cytochrome c	193	168	182	0.00327524	3.59259e-12	0.000522648
628103	628103	627447	627329	-	-	651	GSU0593	cytochrome b	7	5	4	1	1	1
629209	629156	628107	628104	-	-	652	GSU0594	cytochrome c	5	4	3	1	1	1
629246			629210	-	-	653	predicted RNA	-	4	2	1	1	1	1
629480	629480	629247	629247	-	-	654	GSU3489	hypothetical protein	7	3	3	1	1	1
629499			629481	-	-	655	predicted RNA	-	5	2	1	1	1	1
629996	629946	629554	629509	-	-	656	GSU0596	response receiver	8	1	1	1	1	1
630255	630239	629997	629997	-	-	657	GSU0597	hypothetical protein	28	1	0	1	1	1
630688	630757	632169	632187	+	-	658	GSU0598	sigma-54-dependent transcriptional response regulator	179	186	184	0.114454	0.00196257	0.416987
633893	633876	632266	632236	-	-	659	GSU0599	sensor histidine kinase, HAMP domain-containing protein	43	48	45	1	0.00019704	1
634054	634074	637619	637619	+	-	660	GSU0601	glycoside hydrolase	75	68	76	0.100967	1.65739e-08	0.000196454
637620	637656	638420	638506	+	-	661	GSU0602	hypothetical protein	47	41	50	0.000978938	1.67559e-09	0.00287414
639371	639346	638390	638383	-	-	662	GSU0603	hypothetical protein	15	22	17	1	1	1
639685			639610	-	-	663	tRNA-Thr1	tRNA-Thr1	10	13	13	1	1	1
641191	641142	639832	639686	-	thiC-1	664	GSU0604	phosphomethylpyrimidine synthase ThiC	147	130	155	0.0621562	2.14347e-11	4.73558e-07
642708	642664	641192	641192	-	thiE/thiD	665	GSU0605	4-amino-5-hydroxymethyl-2-methylpyrimidine- phosphate kinase and thiamin monophosphate synthase	70	79	81	0.257067	0.000368264	0.0298741
642730			642832	-	-	666	thiamin diphosphate	thiamin diphosphate-responsive riboswitch; GSUR0063	16	22	19	1	1	1
642955	642955	644103	644212	+	alr	667	GSU0606	alanine racemase	85	83	82	0.000161661	2.1891e-08	0.339474
644213	644213	645157		+	selD	668	GSU0607	selenide, water dikinase, partial	62	60	62	0.000272827	5.0848e-08	0.253181
	645144	646424	646476	+	-	669	GSU0608	hypothetical protein	36	40	38	1	1	1
646477	646477	648042	648048	+	purH	670	GSU0609	bifunctional phosphoribosylaminoimidazolecarboxamide formyltransferase/IMP cyclohydrolase	90	106	84	0.000598343	0.00359057	0.347833
648050	648071	649342	649356	+	purD	671	GSU0610	phosphoribosylamine--glycine ligase	108	102	108	0.0100368	4.67342e-10	0.000955547
649357	649357	649866	649993	+	purE-1	672	GSU0611	5-carboxyamino-1-(5-phosphoribosyl)imidazole carboxymutase	107	97	105	0.000114332	1.60417e-09	0.0829505
649996	649999	650274	650274	+	ppcA	673	GSU0612	cytochrome c	5697	5117	5566	0.235934	0.0262841	0.742302
650275	650473	651837	651844	+	-	674	GSU0613	ResB-like family cytochrome c biogenesis protein	711	735	731	0.00601599	0.0281651	1
651846	651859	652710	652757	+	-	675	GSU0614	ResC/HemX-like cytochrome c biogenesis membrane protein	837	709	819	0.0083986	3.4283e-06	0.0905683
652758			652776	+	-	676	predicted RNA	-	718	634	731	0.000790261	4.79907e-05	0.744556
652777	652824	653837	653837	+	-	677	GSU0615	cytochrome c	73	86	80	0.00550598	0.00366831	1
653838	653852	654844	654867	+	-	678	GSU0616	cytochrome c	29	38	31	1	1	1
654900	654900	655985	656121	+	-	679	GSU0617	NHL repeat domain-containing protein	79	84	82	0.00224168	2.14058e-05	0.759516
656179	656203	656343		+	-	680	GSU3490	hypothetical protein	8	11	12	1	1	1
	656340	656546	656554	+	-	681	GSU3491	hypothetical protein	18	22	19	1	1	1
656559	656561	657259	657274	+	omcE	682	GSU0618	cytochrome c	258	268	202	6.95807e-07	5.5098e-05	0.0756289
657403	657438	659681	659755	+	-	683	GSU0619	hypothetical protein	28	32	26	1	1	1
659756	659756	660757		+	-	684	GSU0621	hypothetical protein	32	37	35	1	1	1
	660754	662253	662261	+	-	685	GSU0622	hypothetical protein	23	28	25	1	1	1
662262	662262	663212	663236	+	-	686	GSU0623	undecaprenyl-phosphate glycosyltransferase, DPM1-like family	67	69	67	0.000162838	1.18278e-06	0.959703
663237	663237	664388	664389	+	-	687	GSU0624	YqgM-like family glycosyltransferase	24	23	27	1	1	1
664429	664429	665067		+	-	688	GSU0625	transcriptional regulator	76	80	81	0.002332	2.30232e-05	0.611339
	665064	666113		+	gmd	689	GSU0626	GDP-mannose 4,6-dehydratase and GDP-6-deoxy-D-lyxo-4-hexulose reductase	87	86	90	0.00363172	1.16661e-07	0.0477622
	666106	667050		+	fcl	690	GSU0627	GDP-L-fucose synthase	77	80	78	9.97114e-05	1.34798e-06	1
	667047	667892		+	-	691	GSU0628	SAM-dependent methyltransferase	36	37	39	1	1	1
	667892	669292		+	-	692	GSU0629	lipopolysaccharide/O-antigen transporter	18	21	19	1	1	1
	669292	670014	670014	+	-	693	GSU0630	SAM-dependent methyltransferase, type 11	30	32	32	1	1	1
670015	670026	670991	671016	+	-	694	GSU0631	glycosyltransferase	26	29	30	1	1	1
671017	671017	671820		+	-	695	GSU0632	SAM-dependent methyltransferase	42	42	43	1	1	1
	671817	672680	672684	+	-	696	GSU0633	dTDP-L-rhamnose--6-(N-acetylglucosamine-1- phospho)-4-N-acetylglucosaminyl-N- acetylmuramyl(pentapeptide)-diphospho-undecaprenol 3''-alpha-L-rhamnosyltransferase	30	30	32	1	1	1
672685	672685	673881		+	-	697	GSU0634	glycosyltransferase	40	36	41	1	1	1
	673878	676313	676315	+	-	698	GSU0636	hypothetical protein	39	37	39	1	1	1
676316	676316	677092	677423	+	-	699	GSU0637	SAM-dependent methyltransferase	28	28	31	1	1	1
	677550	677071	677069	-	-	700	GSU0638	hypothetical protein	14	21	18	1	1	1
677801	677800	677543		-	-	701	GSU0639	hypothetical protein	16	30	20	1	1	1
677678	677881	678135	678135	+	-	702	GSU0640	hypothetical protein	160	174	189	0.050486	0.000482717	0.181331
678136	678338	679696	679718	+	ffh	703	GSU0642	signal recognition particle protein	171	192	178	0.117491	0.0270936	1
679719			679748	+	-	704	predicted RNA	-	485	654	597	0.375936	1	0.0640254
679749	679779	680045	680066	+	rpsP	705	GSU0643	30S ribosomal protein S16	696	830	861	1	0.049906	0.0228966
680070	680098	680328	680328	+	-	706	GSU0644	RNA-binding KH domain-containing protein	1102	1268	1357	1	0.16054	0.0979157
680329	680349	680867		+	rimM	707	GSU0645	16S rRNA processing protein RimM	486	515	575	1	0.00558345	0.00709683
	680864	681601		+	trmD	708	GSU0646	tRNA (guanine-N(1)-)-methyltransferase	323	301	350	0.326661	1.05503e-07	1.90716e-05
	681598	682182	682182	+	-	709	GSU0647	hypothetical protein	350	356	362	0.0382419	2.68184e-05	0.105739
682183			682241	+	-	710	predicted RNA	-	782	848	807	0.000500981	0.000198067	1
682242	682257	682613	682613	+	rplS	711	GSU0648	50S ribosomal protein L19	517	518	597	0.609885	4.25771e-06	3.90061e-05
682658	682668	683321		+	rnhB	712	GSU0649	ribonuclease HII	49	62	56	0.0150409	0.208592	0.279642
	683312	683698	683703	+	-	713	GSU0650	hypothetical protein	13	17	14	1	1	1
683767	683767	684618		+	-	714	GSU0651	nitrilase/amidohydrolase superfamily protein, class 8	159	179	164	0.0281783	0.000573142	0.793161
	684618	685439	685469	+	nadE	715	GSU0652	NAD synthetase	96	110	97	0.000127491	0.000875683	0.512186
685470	685470	686330	686353	+	rsmI	716	GSU0653	16S rRNA (2'-O-methyl-C1402)-methyltransferase	26	30	28	1	1	1
686596			688151	+	-	717	16S ribosomal RNA	16S ribosomal RNA	0	0	0	1	1	1
688306			688382	+	-	718	tRNA-Ile1	tRNA-Ile1	287	429	326	0.0156456	1	6.92765e-05
688388			688463	+	-	719	tRNA-Ala2	tRNA-Ala2	249	368	289	0.0673284	0.910524	0.000318815
688604			691561	+	-	720	23S ribosomal RNA	23S ribosomal RNA	0	0	0	1	1	1
690667			690500	-	-	721	predicted RNA	antisense: 23S ribosomal RNA	0	0	0	1	1	1
691671			691782	+	-	722	5S ribosomal RNA	5S ribosomal RNA	0	0	0	1	1	1
692591	692590	691844	691842	-	thiF-1	723	GSU0654	thiamin biosynthesis thiocarboxylate synthase	33	39	36	1	1	1
693548	693516	692662	692654	-	rpoH	724	GSU0655	RNA polymerase sigma-32 factor RpoH	38	45	34	1	1	1
693770	693803	694876	694876	+	ilvE	725	GSU0656	branched-chain amino acid aminotransferase	462	401	448	0.00798241	1.34737e-07	0.0249211
694877	694981	695145	695145	+	-	726	GSU0657	hypothetical protein	49	46	60	0.0340061	0.0101103	0.700199
695146	695252	697849	697870	+	clpB	727	GSU0658	ATP-dependent chaperone ClpB	41	35	37	1	1	1
697966	697967	698794	698794	+	-	728	GSU0659	polysaccharide deacetylase domain-containing protein	26	24	28	1	1	1
698856	698870	699709	699764	+	ispE	729	GSU0660	4-diphosphocytidyl-2-C-methyl-D-erythritol kinase	121	134	143	0.539511	0.000121017	0.00169994
699765			699839	+	-	730	tRNA-Gln1	tRNA-Gln1	149	204	176	0.0593313	1	0.00121821
699840	699905	700849	700889	+	prsA	731	GSU0661	ribose-phosphate pyrophosphokinase	223	300	211	0.00121701	1	1.26667e-05
700890	700890	701474	701507	+	rplY	732	GSU0662	50S ribosomal protein L25/general stress protein Ctc	481	506	517	0.378932	0.013311	0.330034
701508	701508	702089	702089	+	pth	733	GSU0663	peptidyl-tRNA hydrolase	113	134	140	0.292594	0.00364908	0.0978431
702129	702131	703225	703321	+	ychF	734	GSU0664	GTP-binding protein YchF	82	94	91	0.0557956	0.000611722	0.385634
703322			703370	+	-	735	predicted RNA	-	179	214	205	0.00748685	0.561918	0.0581303
703371	703371	703724	703724	+	rpsF	736	GSU0665	30S ribosomal protein S6	645	729	691	0.225755	0.0266945	0.88667
703725	703745	704056	704056	+	rpsR	737	GSU0666	30S ribosomal protein S18	1063	1053	1097	0.119734	0.00088733	0.225464
704066	704069	705013	705013	+	-	738	GSU0667	hypothetical protein	549	556	574	0.0896836	0.00745296	0.767168
705014	705034	705480	705512	+	rplI	739	GSU0668	50S ribosomal protein L9	1508	1484	1589	0.0521406	0.00102428	0.393547
706635	706559	705705	705686	-	omcX	740	GSU0670	lipoprotein cytochrome c	576	437	722	1	6.15379e-12	6.25266e-18
707798	707713	706823	706766	-	-	741	GSU0671	RNA pseudouridine synthase, RluA family	15	19	15	1	1	1
708535	708509	707799	707799	-	-	742	GSU0672	cytidylate kinase-like domain-containing protein	49	35	41	2.01154e-09	7.14104e-16	1
708657	708720	709463	709463	+	-	743	GSU0673	hypothetical protein	13	12	12	1	1	1
711218	711183	709531	709497	-	hcp	744	GSU0674	hybrid cluster protein	475	386	437	0.00127531	2.335e-07	0.138978
711397	711397	711738	711738	+	-	745	GSU0675	hypothetical protein	28	22	32	1	1	1
711885	711885	712268		+	-	746	GSU0676	lipoprotein	4	5	5	1	1	1
	712269	713432		+	-	747	GSU0677	ABC transporter membrane protein	3	3	3	1	1	1
	713425	714102	714102	+	-	748	GSU0678	ABC transporter ATP-binding protein	13	10	13	1	1	1
714258	714258	714848	714851	+	-	749	GSU0679	SAM-dependent methyltransferase	9	11	9	1	1	1
714939	714939	718502	718505	+	-	750	GSU0680	hypothetical protein	33	28	31	1	1	1
718834	718844	719914		+	-	751	GSU0681	sensor histidine kinase	19	19	20	1	1	1
	719914	720561	720561	+	-	752	GSU0682	LuxR family transcriptional regulator	7	7	7	1	1	1
	720875	722581		+	mcp34H-6	753	GSU0683	methyl-accepting chemotaxis sensory transducer, class 34H	0	0	0	1	1	1
722591	722591	723085		+	cheW34H-4	754	GSU0684	scaffold protein CheW associated with MCPs of class 34H	3	3	4	1	1	1
724296	724225	723227	723182	-	hpnH	755	GSU0685	diploptene adenosyltransferase and reductase	176	157	167	0.0109512	1.59956e-10	0.00104944
726230	726223	724310	724310	-	dxs-1	756	GSU0686	1-deoxy-D-xylulose-5-phosphate synthase	121	112	103	1.79484e-05	7.36858e-08	1
727262	727261	726275	726275	-	hpnA	757	GSU0687	NAD-dependent nucleoside diphosphate-sugar epimerase/dehydratase	84	76	87	0.00129817	1.09229e-11	0.000333147
729534	729374	727335	727335	-	shc-1	758	GSU0688	squalene cyclase	158	168	172	0.338359	0.0100184	0.29569
729602	729603	732302		+	hpnN	759	GSU0689	efflux pump, RND superfamily	36	46	37	1	1	1
	732295	732864	732909	+	-	760	GSU0690	rRNA methyltransferase	46	42	47	0.000447472	2.25917e-06	0.368292
	733242	732877	732870	-	yciH	761	GSU0691	translation initiation factor Sui1	23	19	24	1	1	1
733506	733472	733239		-	-	762	GSU3492	hypothetical protein	29	25	30	1	1	1
734421	734421	733507	733507	-	-	763	GSU0692	carbohydrate kinase, PfkB family	13	12	12	1	1	1
734566	734566	736374		+	-	764	GSU0693	sensor histidine kinase, PAS, PAS and PAS domain-containing	2	1	2	1	1	1
	737005	736361	736201	-	-	765	GSU0694	HAD superfamily hydrolase	25	23	27	1	1	1
737730	737721	737002		-	-	766	GSU0695	hypothetical protein	62	55	62	0.00015959	4.91347e-09	0.0665796
737852	737852	738610	738775	+	-	767	GSU0696	short-chain dehydrogenase	10	8	10	1	1	1
739766	739756	738614	738589	-	hpnI	768	GSU0697	glycosyltransferase HpnI	15	18	14	1	1	1
739931	739958	742126		+	-	769	GSU0698	HEAT-like repeat-containing protein	19	17	18	1	1	1
	742123	743238	743238	+	-	770	GSU0699	cyclic diguanylate phosphodiesterase	11	10	10	1	1	1
745154	745148	743235	743199	-	-	771	GSU0700	response receiver sensor protein serine/threonine phosphatase, PP2C family, PAS and PAS domain-containing	18	18	17	1	1	1
	745343	746626		+	omcJ	772	GSU0701	cytochrome c	0	0	0	1	1	1
	747084	752834		+	-	773	GSU0702	lipoprotein cytochrome c	1	1	1	1	1	1
	752924	753448		+	-	774	GSU0703	lipoprotein	1	1	1	1	1	1
	753451	754779		+	-	775	GSU0704	ResB-like family cytochrome c biogenesis protein	1	1	1	1	1	1
	754772	755602		+	-	776	GSU0705	ResC/HemX-like cytochrome c biogenesis membrane protein	1	1	1	1	1	1
756953	756953	755667	755667	-	-	777	GSU0706	major facilitator superfamily membrane protein	10	10	11	1	1	1
757357	757282	756962	756954	-	sugE	778	GSU0707	quaternary ammonium compound resistance transporter SugE	15	17	17	1	1	1
757739	757690	757358	757358	-	emrE	779	GSU0708	small multidrug resistance family transporter EmrE	14	14	15	1	1	1
761128	761128	757934	757903	-	-	780	GSU0709	hypothetical protein	5	4	5	1	1	1
761555	761542	761156	761129	-	-	781	GSU0710	hypothetical protein	20	15	19	1	1	1
762573	762566	761559	761559	-	-	782	GSU0711	endonuclease/exonuclease/phosphatase family protein	10	7	8	1	1	1
763158	763143	762640	762595	-	-	783	GSU0712	hypothetical protein	7	6	7	1	1	1
764821	764754	763159	763159	-	-	784	GSU0713	hypothetical protein	11	9	10	1	1	1
767151	767098	764822	764822	-	-	785	GSU0714	hypothetical protein	48	34	35	3.90924e-20	3.56258e-31	1
767961	767961	767152	767152	-	-	786	GSU0715	hypothetical protein	50	39	39	3.98302e-13	3.50104e-14	1
769038	768810	767977	767962	-	-	787	GSU0716	C14 family peptidase	75	56	61	2.57788e-11	1.45324e-18	0.15829
769254	769277	769546	769621	+	-	788	GSU0717	hypothetical protein	113	83	105	3.31866e-06	1.61895e-13	0.00558948
769622	769622	771391	772041	+	-	789	GSU0718	sensor histidine kinase response receiver, PAS domain-containing	80	66	80	0.0129079	1.45238e-17	9.29402e-10
772518	772513	771401	771328	-	-	790	GSU0719	hypothetical protein	51	42	50	0.000179426	2.26478e-13	0.000314709
773057	773007	772525	772525	-	-	791	GSU0720	desulfoferrodoxin	77	61	70	2.31047e-07	4.40822e-13	0.0795864
773051	773184	773729		+	rpoE	792	GSU0721	RNA polymerase factor sigma-70	100	82	106	0.00344451	6.10153e-13	2.0424e-06
	773726	774091		+	-	793	GSU0722	hypothetical protein	101	92	110	0.00203062	1.48011e-08	0.00540394
	774088	774645	774645	+	-	794	GSU0723	hypothetical protein	75	66	80	0.00165207	3.17967e-09	0.00324697
774646	774688	774807	774831	+	-	795	GSU3493	hypothetical protein	113	90	119	0.00475491	4.97012e-07	0.0127784
775714	775712	775017	774814	-	-	796	GSU0724	hypothetical protein	34	29	33	1	1	1
775958	775958	776191		+	-	797	GSU0725	hypothetical protein	2	1	2	1	1	1
776249	776249	776854	777280	+	cheD64H	798	GSU0726	protein glutamine deamidase and protein glutamate methylesterase CheD associated with MCPs of classes 40H and 40+24H	80	61	80	0.000100178	1.00555e-15	7.73041e-06
	777295	776864		-	-	799	GSU0727	lipoprotein	1	0	0	1	1	1
777515	777520	778998	779065	+	ppk-2	800	GSU0728	polyphosphate-dependent AMP kinase	36	30	34	1	1	1
779694	779687	779013	779013	-	-	801	GSU0729	iron-sulfur cluster-binding oxidoreductase	8	9	10	1	1	1
779855	779855	780682	780682	+	lpxC	802	GSU0731	UDP-3-O-[3-hydroxymyristoyl] N-acetylglucosamine deacetylase	35	42	36	1	1	1
781226	781194	780766	780744	-	rnk-1	803	GSU0732	RNA polymerase-binding protein Rnk	76	83	89	0.0267355	0.00104043	0.484535
781361	781392	782429	782905	+	mreB-2	804	GSU0733	rod shape-determining protein MreB	27	22	27	1	1	1
784444	784444	782438	782400	-	ehrA-2	805	GSU0734	Ech-hydrogenase-related complex, NuoL-like integral membrane lipoprotein subunit	70	61	73	0.0502386	8.35099e-15	1.85137e-09
785141	785126	784449	784445	-	-	806	GSU0735	MerR family transcriptional regulator	232	205	229	0.0291236	3.27392e-11	3.48998e-05
785204			785142	-	-	807	predicted RNA	-	280	263	265	2.92715e-05	0.000785547	0.755702
	785565	785227	785205	-	-	808	GSU0736	toxin, MazF family	338	309	337	0.000276377	1.49392e-13	0.000446859
785838	785794	785558		-	-	809	GSU0737	antitoxin	295	291	323	0.00463515	5.93986e-08	0.0100421
785938	785938	787923	787923	+	ehrA-1	810	GSU0739	Ech-hydrogenase-related complex, NuoL-like integral membrane subunit	82	95	80	0.0224079	0.00827858	1
787924	787939	788847	788847	+	ehrB	811	GSU0740	Ech-hydrogenase-related complex, NuoH-like integral membrane subunit	106	89	110	0.00588851	2.0287e-15	2.96435e-08
788848	788851	789492	789492	+	ehrC	812	GSU0741	Ech-hydrogenase-related complex, HyfE-like integral membrane subunit	90	86	96	0.00637722	3.18167e-08	0.00575362
789493	789497	790933		+	ehrD	813	GSU0742	Ech-hydrogenase-related complex, HyfF-like integral membrane subunit	121	110	126	0.0933308	1.05381e-09	1.27168e-05
	790930	792447	792533	+	ehrL	814	GSU0743	Ech-hydrogenase-related complex large subunit	101	87	104	0.0849135	3.07621e-13	1.57243e-08
792536	792689	793444	793466	+	ehrS	815	GSU0745	Ech-hydrogenase-related complex small subunit	104	87	98	1.52869e-06	1.88502e-15	0.00483286
794012	794007	793513	793511	-	-	816	GSU0746	cytochrome p460, 1 heme-binding site	18	16	19	1	1	1
794359	794359	794099	794035	-	-	817	GSU0747	hypothetical protein	8	14	11	1	1	1
794948	794847	794509	794360	-	-	818	GSU0748	hypothetical protein	7	15	10	1	1	1
	796779	795160		-	mcp40H-23	819	GSU0750	methyl-accepting chemotaxis sensory transducer, class 40H	0	0	0	1	1	1
797167	797190	797729	797747	+	-	820	GSU0751	hypothetical protein	44	46	41	1	1	1
797748	797748	798056	798063	+	-	821	GSU3494	hypothetical protein	42	47	41	1	0.202479	0.00433845
799445	799445	798105	798102	-	-	822	GSU0752	major facilitator superfamily membrane protein	17	15	16	1	1	1
800271	800264	799719	799719	-	-	823	GSU0753	lipoprotein	6	6	9	1	1	1
	806877	800299		-	-	824	GSU0754	hypothetical protein	2	2	3	1	1	1
	807081	807509		+	-	825	GSU0755	hypothetical protein	0	1	1	1	1	1
	807699	809348		+	mcp40H-24	826	GSU0756	methyl-accepting chemotaxis sensory transducer, class 40H	1	0	1	1	1	1
810271	810271	809429	809429	-	-	827	GSU0757	lipoprotein	20	19	22	1	1	1
810663	810632	810288	810288	-	-	828	GSU3495	hypothetical protein	16	14	19	1	1	1
810853	810853	811539		+	-	829	GSU0758	hypothetical protein	4	4	3	1	1	1
813455	813437	811779	811697	-	-	830	GSU0759	hypothetical protein	7	8	7	1	1	1
813597	813593	813456	813456	-	-	831	GSU3496	lipoprotein	7	9	9	1	1	1
814223	814223	813936		-	-	832	GSU3497	hypothetical protein	3	4	5	1	1	1
815112	815112	814546	814486	-	-	833	GSU3498	hypothetical protein	10	11	11	1	1	1
815695	815685	815314	815113	-	-	834	GSU3500	hypothetical protein	12	15	15	1	1	1
	816586	815696	815696	-	-	835	GSU3639	transposase of ISGsu7	245	241	264	0.22825	3.43119e-06	0.00119805
815708			816950	+	-	836	predicted RNA	antisense: GSU3639 GSU3630	670	652	708	0.0100368	0.000131352	0.417894
817183	816945	816583		-	-	837	GSU3630	hypothetical protein	308	276	338	0.0498024	2.18525e-14	2.03674e-10
	818365	817475	817275	-	-	838	GSU0761	transposase of ISGsu7	245	240	265	0.22847	3.1612e-06	0.00109073
817480			818731	+	-	839	predicted RNA	antisense: GSU0761 GSU0762	670	652	707	0.00965836	0.000160989	0.46508
818754	818724	818362		-	-	840	GSU0762	hypothetical protein	307	274	337	0.045819	1.89433e-14	2.43586e-10
821813	821774	819051	819051	-	-	841	GSU0763	helicase	6	6	7	1	1	1
	822768	822166	822152	-	-	842	GSU3502	hypothetical protein	8	7	12	1	1	1
823777	823695	822769		-	-	843	GSU3503	hypothetical protein	10	10	14	1	1	1
824105	824092	823799	823799	-	-	844	GSU3504	hypothetical protein	18	19	24	1	1	1
	826554	824317		-	mcp64H-8	845	GSU0766	methyl-accepting chemotaxis sensory transducer, class 40+24H	0	0	0	1	1	1
826755	826782	827456	827560	+	-	846	GSU0767	outer membrane channel protein	65	50	59	4.95131e-07	5.45157e-15	0.00854588
827561	827561	828265		+	-	847	GSU0768	AzlC family protein	35	31	35	1	1	1
	828265	828585	828586	+	-	848	GSU3505	AzlD family membrane protein	15	16	15	1	1	1
829524	829510	828599	828599	-	rarD	849	GSU0769	RarD protein, DMT superfamily transporter	62	34	79	0.675	3.24822e-40	9.58381e-67
829885	829866	829558	829558	-	-	850	GSU3506	hypothetical protein	111	58	142	0.367434	1.77428e-33	6.56496e-53
830076	830076	830666		+	-	851	GSU0770	TetR family transcriptional regulator	6	7	7	1	1	1
830777	830908	831915	831916	+	-	852	GSU0771	NADPH:quinone oxidoreductase family protein	18	13	17	1	1	1
832151	832152	832733	832804	+	-	853	GSU0772	flavodoxin	30	26	26	1	1	1
832805	832805	834004	834009	+	-	854	GSU0773	major facilitator superfamily membrane protein	13	12	13	1	1	1
834043	834049	834876	834876	+	-	855	GSU0774	iron-sulfur cluster-binding oxidoreductase	4	3	4	1	1	1
	836955	834931	833982	-	-	856	GSU0775	sensor histidine kinase, HAMP domain-containing	82	83	87	0.167377	3.26127e-06	0.00289049
838400	838349	836952		-	-	857	GSU0776	sigma-54-dependent transcriptional response regulator	76	101	78	0.00194066	0.681268	0.00124406
838675	839253	841664		+	fdnG	858	GSU0777	periplasmically oriented, membrane-bound formate dehydrogenase, major subunit, selenocysteine-containing, partial	312	310	309	0.00787387	0.000227051	0.85806
	841661	842494		+	fdnH	859	GSU0778	periplasmically oriented, membrane-bound formate dehydrogenase, iron-sulfur cluster-binding subunit	279	245	266	0.00611874	8.59212e-10	0.00375301
	842491	843696	843756	+	fdnI	860	GSU0779	periplasmically oriented, membrane-bound formate dehydrogenase, b-type cytochrome subunit	388	340	390	0.0144192	1.19451e-07	0.00839919
843757	843757	845193	845219	+	fdhD/mobA-2	861	GSU0780	formate dehydrogenase accessory protein FdhD and molybdopterin nucleotidyltransferase	235	203	255	0.251376	8.02057e-07	0.000141512
845220	845220	845399	845408	+	fdnT	862	GSU0781	twin-arginine translocation pathway protein, TatA/TatE family	354	313	424	0.124984	8.56367e-12	6.03825e-11
845550	845550	845744	845754	+	-	863	GSU3507	hypothetical protein	13	18	13	1	1	1
845755			845840	+	-	864	predicted RNA	-	451	587	417	6.42992e-07	0.182709	1.66112e-07
845841	845955	847058		+	hybS	865	GSU0782	periplasmically oriented, membrane-bound [NiFe]-hydrogenase small subunit	1131	1157	917	1.46991e-05	0.109889	0.0039587
	847042	847959	847960	+	hybA	866	GSU0783	hydrogenase 2 protein HybA	1120	1044	913	2.00884e-05	0.00254298	0.238167
847961	847961	849289	849373	+	hybB	867	GSU0784	hydrogenase 2 b cytochrome subunit	915	761	716	2.24532e-06	0.000214518	0.512186
849374	849374	851056	851098	+	hybL	868	GSU0785	periplasmically oriented, membrane-bound [NiFe]-hydrogenase large subunit	1483	1141	1116	0.000903223	0.000239394	1
851100	851100	851582	851640	+	hybP	869	GSU0786	periplasmically oriented, membrane-bound [NiFe]-hydrogenase maturation protease	1039	856	856	1.82508e-05	2.30938e-09	0.567693
851641	851641	851814	851841	+	hybT	870	GSU0787	twin-arginine translocation pathway protein, TatA/TatE family	1479	1260	1272	0.000119487	7.47885e-11	0.0985767
851843	851849	852046	852171	+	-	871	GSU0788	hypothetical protein	612	497	523	2.602e-09	1.18524e-20	0.0119994
852605	852605	852228	852200	-	-	872	GSU0789	response regulator	91	81	86	4.32031e-06	8.15748e-09	0.636392
853739	853739	852819	852766	-	-	873	GSU0790	hypothetical protein	35	32	32	1	1	1
854267	854195	853887	853887	-	-	874	GSU0791	hypothetical protein	5	3	4	1	1	1
855148	855095	854325	854324	-	-	875	GSU0792	hypothetical protein	21	15	20	1	1	1
855727	855703	855149	855149	-	-	876	GSU0793	NosL family protein	80	49	78	3.05094e-05	1.00453e-27	2.32113e-14
857576	857514	855832	855770	-	-	877	GSU0794	FAD-dependent pyridine nucleotide-disulfide oxidoreductase family protein	43	36	47	0.00449662	1	5.00371e-09
857888	857885	857577	857577	-	-	878	GSU0795	hypothetical protein	42	40	44	1	1	1
	858128	857895	857895	-	-	879	GSU3508	hypothetical protein	5	6	6	1	1	1
858801	858801	858328	858312	-	-	880	GSU0796	long-chain acyl-CoA thioesterase	14	15	16	1	1	1
859425	859425	858817	858802	-	-	881	GSU0797	MarC family membrane protein	42	40	42	1	1	1
	860200	859427	859426	-	-	882	GSU0798	amino acid ABC transporter ATP-binding protein	51	57	53	0.000521555	0.00166287	0.983413
861209	861209	860187		-	-	883	GSU0799	ABC transporter membrane protein	65	76	73	0.0114405	0.00306539	1
862187	862137	861346	861210	-	-	884	GSU0800	amino acid ABC transporter substrate-binding protein	381	346	442	0.975298	9.37614e-06	1.29392e-05
863765	863765	862332	862332	-	-	885	GSU0801	hypothetical protein	7	9	7	1	1	1
864805	864803	864087	863973	-	-	886	GSU0802	short chain dehydrogenase	41	33	35	1	1	1
867244	867223	864806	864806	-	ppsA	887	GSU0803	phosphoenolpyruvate synthase	60	50	54	6.5998e-05	9.22678e-16	0.00101434
867877	867856	867245	867245	-	wrbA	888	GSU0804	NAD(P)H:quinone oxidoreductase	70	59	61	5.40146e-09	1.63616e-11	1
868380	868337	867945	867945	-	fxsA	889	GSU0805	hypothetical protein	11	14	10	1	1	1
	869265	868381	868381	-	citG	890	GSU0806	2'-(5''-triphosphoribosyl)-3'-dephospho-coenzyme A synthase	73	93	70	1.65436e-05	0.0981309	0.000165227
869785	869752	869237		-	citX	891	GSU0807	apo-citrate lyase 2'-(5''-triphosphoribosyl)-3'-dephospho-coenzyme A transferase	131	159	145	0.00669909	0.0116773	1
870958	870936	869974	869967	-	-	892	GSU0808	diguanylate cyclase, CAP_ED domain-containing	71	84	67	6.24316e-06	0.00420552	0.0117948
871516	871504	870959	870959	-	-	893	GSU0809	carbonic anhydrase	148	181	144	2.19421e-05	0.0150619	0.00739855
871672	871698	873098	873101	+	-	894	GSU0810	peptidoglycan-binding outer membrane protein	63	44	53	7.40358e-11	1.37358e-28	4.80243e-05
874554	874544	873174	873169	-	-	895	GSU0811	sigma-54-dependent transcriptional response regulator	64	54	65	0.0011841	1.19715e-14	3.40583e-06
876819	876801	874555	874555	-	-	896	GSU0812	sensor histidine kinase, HAMP and PAS domain-containing	66	69	68	0.0902637	1.12799e-05	0.028123
877559	877559	876957	876957	-	-	897	GSU0813	organic solvent tolerance ABC transporter substrate-binding protein	246	243	253	0.0654753	3.23348e-07	0.00395924
878984	878939	877581	877560	-	-	898	GSU0814	RND family efflux pump outer membrane protein	222	226	214	0.0400669	0.00420263	1
879434	879434	878985	878985	-	-	899	GSU0815	ABC transporter substrate-binding lipoprotein	218	239	226	0.0054232	6.98957e-05	0.837557
880193	880193	879447	879435	-	-	900	GSU0816	organic solvent tolerance ABC transporter ATP-binding protein	101	123	101	5.73441e-05	0.014376	0.0231476
880972	880970	880197	880194	-	-	901	GSU0817	ABC transporter	72	105	82	0.0310613	1	0.00224783
882772	882697	881072	881060	-	-	902	GSU0818	aldehyde dehydrogenase family 11 protein	27	26	26	1	1	1
883176	883167	882808	882806	-	-	903	GSU3509	hypothetical protein	45	51	44	1	0.330053	0.00371559
883254	883255	884013	884021	+	-	904	GSU0819	FMN-dependent polypeptide cyclic thioester oxidase	10	9	9	1	1	1
884046	884058	885023	885033	+	sppA	905	GSU0820	signal peptide peptidase SppA	23	23	23	1	1	1
885656	885656	885048	885040	-	-	906	GSU0821	hypothetical protein	31	36	37	1	1	1
888046	888040	885851	885851	-	-	907	GSU0822	sensor histidine kinase, Cache_1, HAMP and PAS domain-containing	23	21	28	1	1	1
888340	888356	888634	888667	+	-	908	GSU0823	PpiC-type peptidylprolyl cis-trans isomerase	133	123	134	6.5414e-05	6.54587e-08	0.347833
888668	888668	889090	889202	+	-	909	GSU0824	hypothetical protein	81	75	82	0.00010813	1.16661e-07	0.317939
889203	889203	890111	890248	+	-	910	GSU0825	pirin family protein	50	41	50	0.000194549	5.05923e-12	0.000903853
890257	890257	890451	890470	+	-	911	GSU0826	hypothetical protein	566	515	633	0.0971619	2.30357e-13	1.6625e-10
890471			890480	+	-	912	predicted RNA	-	579	559	663	0.0289277	0.049592	1
890481	890778	891167	891167	+	-	913	GSU0827	hypothetical protein	648	447	596	0.00311916	1.06796e-26	1.00839e-13
891168	891294	892601		+	-	914	GSU0828	RND family efflux pump outer membrane protein	2	3	3	1	1	1
	892598	893869	893880	+	-	915	GSU0829	RND family efflux pump membrane fusion protein	4	4	5	1	1	1
893903	893903	897007	897058	+	-	916	GSU0830	RND family efflux pump inner membrane protein	3	3	3	1	1	1
897059	897059	897400	897400	+	-	917	GSU0831	nitrogen regulatory protein P-II	5	5	4	1	1	1
897401	897454	898047	898087	+	-	918	GSU0832	lipoprotein	6	5	6	1	1	1
898202	898202	898624	898624	+	-	919	GSU3510	hypothetical protein	10	10	10	1	1	1
898625	898652	898918	898924	+	-	920	GSU0834	hypothetical protein	6	4	5	1	1	1
899279	899279	899121	899089	-	-	921	GSU0835	hypothetical protein	3	4	5	1	1	1
899744	899744	899337	899280	-	rnk-2	922	GSU0836	RNA polymerase-binding protein Rnk	3	3	4	1	1	1
	900221	899811		-	-	923	GSU0837	response regulator	1	2	1	1	1	1
902648	902648	901248	901246	-	-	924	GSU0841	sigma-54-dependent transcriptional response regulator	55	55	57	0.00105034	1.04703e-07	0.103216
904936	904919	902655	902649	-	-	925	GSU0842	sensor histidine kinase response regulator, GAF and PAS domain-containing	54	55	57	0.0317054	4.8633e-07	0.00916158
906590	906564	905230	905230	-	-	926	GSU0843	rubredoxin reductase	62	60	63	0.000347739	1.0124e-08	0.0983903
908475	908466	906616	906608	-	-	927	GSU0844	transporter	55	53	60	0.0241932	9.43277e-10	6.90745e-05
908801	908801	908490	908490	-	-	928	GSU0845	ferredoxin, Rieske superfamily	89	79	91	0.000249164	2.42419e-07	0.204988
911635	911628	908821	908813	-	acnA	929	GSU0846	aconitate hydratase	98	87	98	0.0770267	2.10789e-08	0.000461142
912062	911988	911830	911779	-	-	930	GSU0847	rubredoxin	163	165	164	0.000178241	0.000196405	1
912364	912288	912067	912066	-	frx-5	931	GSU0848	ferredoxin	302	280	318	0.000941579	3.0938e-10	0.00279868
912542	912557	913306	913687	+	scdA	932	GSU0849	iron-sulfur cluster repair protein ScdA	71	76	68	2.70488e-05	3.81233e-05	0.958789
913512			913415	-	-	933	tRNA-Sec	tRNA-Sec	5	7	8	1	1	1
913694	913700	914506	914524	+	-	934	GSU0850	protein disulfide bond isomerase, DsbC/DsbG-like protein	323	306	314	0.0272665	1.63158e-06	0.0487461
914525	914525	915250	915417	+	-	935	GSU0851	rhomboid-like membrane protein	38	40	41	1	1	1
915701	915692	915255	915255	-	-	936	GSU0852	lipoprotein	5	5	5	1	1	1
915818	915867	917201	917203	+	-	937	GSU0853	transporter	103	109	115	0.343478	2.65335e-05	0.00235444
917204	917204	918295	918771	+	-	938	GSU0854	hypothetical protein	49	56	57	0.0644016	0.00108834	0.328799
919328	919242	918307	918284	-	-	939	GSU0855	TerC family membrane protein	85	85	93	0.00838384	8.82933e-08	0.00876638
920222	920192	919329	919329	-	htpX-1	940	GSU0856	membrane-bound zinc-dependent protease HtpX	146	139	143	0.000616049	2.07173e-10	0.017417
920552	920552	921130	921184	+	-	941	GSU0857	hypothetical protein	8	16	9	1	1	1
921236	921268	922149	922191	+	-	942	GSU0858	periplasmic energy transduction protein	32	39	36	1	1	1
923056	923056	922187	921896	-	galU	943	GSU0859	glucose-1-phosphate uridylyltransferase	74	73	77	0.000832432	1.12977e-07	0.125631
	923975	923070	923061	-	metF-1	944	GSU0860	5,10-methylenetetrahydrofolate reductase	47	54	48	0.000326843	0.00399954	0.418452
924637	924619	923972		-	-	945	GSU0861	5,10-methylenetetrahydrofolate reductase-associated protein	101	103	103	0.000336942	1.89836e-06	0.755702
925595	925495	924638	924638	-	folD-2	946	GSU0862	5,10-methylenetetrahydrofolate dehydrogenase and methenyltetrahydrofolate cyclohydrolase	131	141	130	0.000167067	1.04475e-05	1
925903	925903	925652	925628	-	-	947	GSU0863	regulatory protein, CxxC_CxxC_SSSS domain-containing	257	238	248	4.15257e-05	5.73203e-10	0.142529
	926329	926006	925904	-	-	948	GSU0864	hypothetical protein	109	133	117	0.00104164	0.0444141	0.141844
	926765	926316		-	-	949	GSU0865	cell division protein DivIVA	145	192	152	0.00106581	0.368794	0.00250228
927079	927079	926765		-	-	950	GSU0866	hypothetical protein	299	504	360	0.685192	0.0098765	6.37548e-06
927924	927924	927154	927080	-	-	951	GSU0867	menaquinone biosynthesis methyltransferase	47	64	52	0.00400716	0.398595	0.0132318
927969	928043	929455	929533	+	-	952	GSU0868	diadenylate cyclase, YbbR and YbbR domain-containing	59	132	80	1	7.99461e-12	1.82538e-15
929534			929557	+	-	953	predicted RNA	-	300	437	367	0.0574953	1	0.00034143
929558	929564	930592	930592	+	-	954	GSU0869	hypothetical protein	398	579	459	0.279481	0.892224	0.0111822
930596	930653	931066		+	-	955	GSU0870	NUDIX hydrolase, MutT family	45	62	49	0.0115206	1	0.000352802
	931044	932708	932722	+	-	956	GSU0871	radical SAM domain-containing iron-sulfur cluster-binding oxidoreductase	30	42	37	1	1	1
933254	933254	932787	932751	-	-	957	GSU0872	lipoprotein	3464	2932	3352	0.199184	0.00476251	0.344774
936632	936609	933367	933255	-	-	958	GSU0874	hypothetical protein	47	52	47	0.0456126	0.000179669	0.403356
937266	937235	936792	936791	-	-	959	GSU3511	hypothetical protein	112	89	113	0.000190291	5.29116e-14	4.64031e-05
937367	937370	938239	938297	+	-	960	GSU0876	sphingosine/diacylglycerol kinase-like protein	19	19	19	1	1	1
938518	938532	939278	939310	+	-	961	GSU0877	response regulator, PilZ domain-containing	29	26	28	1	1	1
940292	940287	939202	939202	-	-	962	GSU0878	glycosyltransferase	10	9	11	1	1	1
941431	941365	940427	940425	-	cheV	963	GSU0879	response receiver scaffold protein CheV	10	10	12	1	1	1
943490	943490	941475	941475	-	-	964	GSU0880	molybdopterin-binding iron-sulfur cluster-binding oxidoreductase MopB-3	33	29	32	1	1	1
945087	945084	943510	943491	-	-	965	GSU0881	sensor histidine kinase, HAMP domain-containing	56	52	56	0.000306591	1.62592e-10	0.0158936
945980	945960	945088	945088	-	-	966	GSU0882	ABC transporter substrate-binding protein	68	68	70	0.00133316	8.52324e-07	0.259921
947867	947864	945981	945981	-	-	967	GSU0883	ligand-gated TonB-dependent outer membrane channel	46	88	41	1.15651e-07	7.84747e-06	2.38872e-57
947905	947985	948113	948121	+	-	968	GSU3629	hypothetical protein	39	52	32	1	1	3.15082e-12
948182	948334	949671	950083	+	-	969	GSU0884	radical SAM domain-containing iron-sulfur cluster-binding oxidoreductase	21	23	17	1	1	1
950728	950707	949613	949479	-	-	970	GSU0885	BioD and DRTGG domain-containing protein	106	127	107	0.000560839	0.00753725	0.285251
950910	950937	952262	952581	+	-	971	GSU0886	radical SAM domain-containing iron-sulfur cluster-binding oxidoreductase	51	49	51	7.48659e-05	3.13803e-09	0.158843
	952873	952259	951711	-	-	972	GSU0887	hypothetical protein	89	97	97	0.0115376	9.4759e-05	0.437924
953057	953057	952848		-	-	973	GSU0888	hypothetical protein	97	98	100	0.00070986	0.00179887	1
	953437	953162	953058	-	-	974	GSU0889	acylphosphatase	31	28	31	1	1	1
955453	955450	953438		-	ligA	975	GSU0890	NAD-dependent DNA ligase	37	37	35	1	1	1
955594	955640	957982	958067	+	-	976	GSU0891	serine protease	46	42	47	0.000965993	6.86875e-13	0.000148218
958157	958157	960199	960359	+	rep	977	GSU0892	ATP-dependent DNA helicase Rep	19	21	20	1	1	1
960939	960911	960240	959875	-	prx-1	978	GSU0893	peroxiredoxin, typical 2-Cys subfamily	308	266	296	0.00228119	2.54114e-12	0.000336406
961004	961079	961594	961618	+	-	979	GSU0894	cyclophilin type peptidyl-prolyl cis-trans isomerase	416	448	461	0.377098	0.000495691	0.0259839
963718	963718	961652	961652	-	-	980	GSU0895	sensor diguanylate cyclase, GAF domain-containing	23	29	31	1	1	1
	963919	963767	963719	-	-	981	GSU3513	hypothetical protein	203	219	262	0.413579	0.000957252	0.00593893
	965298	963916		-	tldD	982	GSU0896	zinc protease TldD modulator of DNA gyrase	126	156	160	1	0.186857	0.0618585
965539	965537	965283		-	-	983	GSU3514	hypothetical protein	82	116	88	0.0034674	1	4.52566e-05
965833	965838	966713	966713	+	-	984	GSU0897	protein 3-oxoalanine-generating enzyme family protein	37	36	40	1	1	1
966714	966716	968527	968527	+	recQ	985	GSU0898	ATP-dependent DNA helicase RecQ	23	23	24	1	1	1
968528	968644	970239	970241	+	-	986	GSU0899	hypothetical protein	22	23	23	1	1	1
971205	971205	970264		-	-	987	GSU0900	SAM-dependent methyltransferase	7	6	7	1	1	1
971952	971952	971245	971243	-	-	988	GSU3515	hypothetical protein	13	12	13	1	1	1
	972435	972043		-	-	989	GSU0902	response receiver	3	3	3	1	1	1
	972856	972476		-	-	990	GSU0903	response receiver	1	2	2	1	1	1
	974223	972853		-	-	991	GSU3518	sensor histidine kinase	1	1	1	1	1	1
	975089	974220		-	-	992	GSU0904	metal-dependent phosphohydrolase, HDOD domain-containing	1	1	1	1	1	1
	975408	975076		-	-	993	GSU0905	hypothetical protein	4	4	3	1	1	1
975896	975882	975682	975646	-	-	994	GSU3519	cold shock DNA/RNA-binding protein	1124	1113	1205	0.218964	5.17357e-06	0.0021421
975944			975897	-	-	995	predicted RNA	-	813	831	943	0.0309048	3.01316e-05	0.0406418
976197	976172	975972	975945	-	rpsU-1	996	GSU0906	30S ribosomal protein S21	569	579	715	1	6.23109e-08	3.0394e-11
976229			976198	-	-	997	predicted RNA	-	238	250	307	0.134015	0.10209	1
977033	977033	976362	976362	-	-	998	GSU0907	ThiF family protein	20	19	21	1	1	1
977318	977318	977037	977034	-	-	999	GSU0908	MoaD family protein	23	22	25	1	1	1
978548	978547	977324	977319	-	-	1000	GSU0909	FAD-dependent pyridine nucleotide-disulfide oxidoreductase family protein	25	21	23	1	1	1
980354	980354	978549	978549	-	-	1001	GSU0910	aldehyde:ferredoxin oxidoreductase, tungsten-containing	29	26	25	1	1	1
980877	980835	980356	980355	-	-	1002	GSU0911	iron-sulfur cluster-binding oxidoreductase	39	31	32	1	1	1
981625	981625	980900	980900	-	-	1003	GSU0912	hypothetical protein	22	18	22	1	1	1
981776	981788	983689	983758	+	uup	1004	GSU0913	DNA-binding ATPase Uup	59	58	59	0.000134862	9.30263e-10	0.103022
983829	983846	985189	985289	+	rhlE-2	1005	GSU0914	ATP-dependent RNA helicase RhlE	54	54	60	0.00928999	1.41952e-07	0.00747576
985290			985340	+	-	1006	predicted RNA	-	79	62	78	0.00422356	0.0048243	1
985341	985341	985700	985704	+	-	1007	GSU0915	hypothetical protein	216	150	206	3.50528e-06	1.00453e-27	2.65385e-11
986979	986979	985795	985795	-	mcp40H-10	1008	GSU0916	methyl-accepting chemotaxis sensory transducer, class 40H	7	6	7	1	1	1
	987588	987169	987168	-	-	1009	GSU0917	hypothetical protein	24	16	20	1	1	1
988885	988762	987560		-	metK-2	1010	GSU0918	S-adenosylmethionine synthetase	107	87	107	0.0025512	5.97342e-21	4.06339e-11
988898			988886	-	-	1011	predicted RNA	-	246	79	44	5.84992e-131	5.37657e-37	3.2843e-05
989153	989153	988932	988899	-	-	1012	GSU0919	hypothetical protein	398	117	61	0	2.74579e-196	7.76085e-36
989455	989424	989188	989154	-	-	1013	GSU3520	hypothetical protein	197	28	12	0	0	1
992303	992229	989803	989759	-	-	1014	GSU0921	ribonuclease, Rne/Rng family	122	130	127	0.204872	0.0205215	0.823993
992492	992501	994438	994535	+	-	1015	GSU0922	ABC transporter ATP-binding protein	55	52	55	0.00058205	3.70579e-11	0.00448304
994546	994568	996886	996886	+	lon-1	1016	GSU0923	ATP-dependent Lon protease (La)	218	175	213	0.0118765	3.06685e-10	0.000287238
996887	996893	997663	997663	+	-	1017	GSU0924	transporter	104	94	109	0.00166553	1.345e-11	0.00018919
997664	997674	998438	998453	+	-	1018	GSU0925	ABC transporter ATP-binding protein	67	72	68	0.00040473	4.86386e-05	1
998454	998454	999536	999541	+	-	1019	GSU0926	ABC transporter substrate-binding lipoprotein	140	139	141	0.0496105	7.22698e-07	0.0124625
999579	999579	1001075	1001112	+	-	1020	GSU0927	zinc-dependent peptidase	214	201	209	0.0503607	0.000124285	0.210788
1001113	1001113	1002549	1002549	+	-	1021	GSU0928	zinc-dependent peptidase	260	233	262	0.0278431	1.89916e-06	0.023624
1002550	1002566	1002673	1002673	+	-	1022	GSU0929	hypothetical protein	371	315	376	0.000121525	6.91061e-11	0.00638198
1002709	1002890	1003414	1004146	+	-	1023	GSU0930	hypothetical protein, partial	98	107	105	0.0050574	0.000113409	0.828537
1005184	1005182	1004277	1004277	-	-	1024	GSU0931	hypothetical protein	27	24	29	1	1	1
1006520	1006502	1005252	1005188	-	uraA	1025	GSU0932	uracil transporter	25	30	24	1	1	1
1007151	1007150	1006521	1006521	-	upp	1026	GSU0933	uracil phosphoribosyltransferase	31	46	31	1	1	1
1007323	1007343	1007972	1008052	+	-	1027	GSU0934	hypothetical protein	104	96	103	5.75988e-05	1.24004e-10	0.0501309
	1009615	1008029		-	mcp40H-20	1028	GSU0935	methyl-accepting chemotaxis sensory transducer, class 40H dimer with helix-swapped heme-binding site-containing PAS domain	2	2	2	1	1	1
1009852	1009866	1010561	1010561	+	-	1029	GSU0936	glutamine-dependent amidotransferase, class I	10	11	9	1	1	1
	1010777	1011928		+	nifV	1030	GSU0937	trans-homoaconitate synthase	1	1	1	1	1	1
	1012276	1013028		+	-	1031	GSU0938	hypothetical protein	2	1	2	1	1	1
1013080	1013080	1013418	1013418	+	glnK	1032	GSU0939	nitrogen regulatory protein P-II	1	2	1	1	1	1
	1013456	1014925		+	amtB	1033	GSU0940	ammonium transporter	1	1	1	1	1	1
1015137	1015156	1015902	1015902	+	gnfK	1034	GSU0941	nitrogen fixation transcript antitermination sensor histidine kinase	8	7	9	1	1	1
1016018	1016019	1016804	1016915	+	hisN	1035	GSU0942	histidinol-phosphate phosphatase	26	36	26	1	1	1
1016916	1016916	1017626	1017633	+	-	1036	GSU0943	PilZ domain-containing protein	36	44	39	1	1	1
1017780			1017887	+	-	1037	S-adenosylmethionine	S-adenosylmethionine-responsive riboswitch; GSUR0067	164	208	220	1	1	1
1017888	1017962	1019095	1019095	+	metC-1	1038	GSU0944	cystathionine gamma-synthase/beta-lyase	127	146	143	0.454255	0.00113912	0.0386852
1019096	1019111	1020247	1020446	+	metC-2	1039	GSU0945	cystathionine gamma-synthase/beta-lyase	127	137	143	0.424847	6.60008e-05	0.00332833
1020447	1020447	1022975	1023102	+	-	1040	GSU0946	sensor diguanylate cyclase/phosphodiesterase, HAMP and PAS domain-containing	66	71	77	0.539218	0.000133922	0.00232238
1023782	1023768	1023064	1023064	-	-	1041	GSU0947	ABC transporter ATP-binding protein	8	7	8	1	1	1
	1024985	1023786		-	-	1042	GSU0948	ABC transporter membrane protein	5	4	4	1	1	1
	1026154	1024982		-	-	1043	GSU0949	RND family efflux pump membrane fusion protein	6	5	6	1	1	1
1027425	1027425	1026151		-	-	1044	GSU0950	RND family efflux pump outer membrane protein	8	7	7	1	1	1
1028082	1028082	1027492	1027492	-	-	1045	GSU0951	TetR family transcriptional regulator	8	10	9	1	1	1
	1028303	1029595		+	-	1046	GSU0952	diguanylate cyclase	0	0	0	1	1	1
1030553	1030459	1029869	1029646	-	-	1047	GSU0953	lipoprotein	13	11	14	1	1	1
1031741	1031741	1030761	1030733	-	-	1048	GSU0954	transposase, Y1_Tnp domain-containing	18	16	18	1	1	1
1032270	1032270	1031836	1031824	-	-	1049	GSU3521	hypothetical protein	7	7	8	1	1	1
1032353	1032867	1034171	1034178	+	-	1050	GSU0955	RNA-directed DNA polymerase and maturase, group II intron origin	87	70	82	8.21246e-06	8.8307e-20	9.01485e-06
1035374	1035355	1034690	1034480	-	-	1051	GSU0956	hypothetical protein	9	9	12	1	1	1
1036664	1036493	1035375	1035375	-	-	1052	GSU0957	transposase of ISGsu1, IS4 family	73	66	76	0.00138823	1.10732e-11	0.000253781
1035402			1036584	+	-	1053	predicted RNA	antisense: GSU0957	965	907	1026	0.166174	0.00721725	0.393547
1036855	1036855	1036667		-	-	1054	GSU0958	hypothetical protein	2	3	6	1	1	1
1037784	1037760	1036972	1036972	-	-	1055	GSU0959	hypothetical protein	8	8	12	1	1	1
1038104	1038104	1037877		-	-	1056	GSU3522	hypothetical protein	8	9	9	1	1	1
1039363	1039340	1038294	1038197	-	-	1057	GSU0961	transposase of ISGsu4	19	22	21	1	1	1
1039857	1039866	1041833	1041833	+	-	1058	GSU0962	sensor histidine kinase, HAMP domain-containing	13	19	15	1	1	1
1041862	1041862	1043256	1043297	+	-	1059	GSU0963	sigma-54-dependent transcriptional response regulator	21	21	21	1	1	1
1043745	1043766	1043957	1043970	+	-	1060	GSU0964	hypothetical protein	74	68	68	1.97332e-06	0.000202007	0.559011
1044082	1044082	1044333	1044333	+	-	1061	GSU0966	hypothetical protein	112	85	94	1.73718e-09	1.28713e-11	0.88219
1044334	1044346	1045398	1045418	+	-	1062	GSU0967	hypothetical protein	166	126	140	0.000114332	2.4675e-19	3.90061e-05
1045534	1045544	1046914	1047077	+	-	1063	GSU0968	hypothetical protein	69	53	63	2.74108e-06	1.90199e-21	6.03972e-06
1047078	1047078	1048430	1048448	+	ctpA-1	1064	GSU0969	periplasmic carboxy-terminal processing protease lipoprotein	72	78	75	0.00629171	4.61149e-05	0.657644
	1048669	1051620		+	-	1065	GSU0970	hypothetical protein	3	4	4	1	1	1
1051997	1051997	1051674	1051554	-	-	1066	GSU0971	hydrolase	22	24	24	1	1	1
1052220	1052266	1054497	1054510	+	-	1067	GSU0972	AAA ATPase	18	15	17	1	1	1
1054511	1054511	1055107		+	-	1068	GSU0973	hypothetical protein	18	13	17	1	1	1
	1055104	1055952	1055952	+	-	1069	GSU0974	hypothetical protein	25	15	23	1	1	1
1055991	1056031	1058013	1058053	+	-	1070	GSU0975	phage tail sheath protein	47	29	39	5.66214e-11	6.63301e-38	1
1058054	1058054	1058491	1058491	+	-	1071	GSU0976	phage tail tube protein gp19	55	33	46	5.75539e-10	6.40387e-23	1
1058507	1058514	1058876		+	-	1072	GSU0977	hypothetical protein	36	22	30	1	1	1
	1058825	1059052	1059099	+	-	1073	GSU0978	hypothetical protein	27	17	25	1	1	1
1059112	1059112	1059546	1059546	+	-	1074	GSU0979	phage tail tube protein gp19	40	23	34	1	1	1
1059547	1059550	1060740	1060755	+	-	1075	GSU0980	hypothetical protein	26	17	24	1	1	1
1060756	1060756	1061373	1061376	+	-	1076	GSU0981	hypothetical protein	25	16	22	1	1	1
1061377	1061377	1062465		+	-	1077	GSU0982	phage protein D	31	20	27	1	1	1
	1062452	1063108	1063120	+	-	1078	GSU0983	phage tail spike protein	21	13	19	1	1	1
1063190	1063340	1063636	1063646	+	-	1079	GSU0985	PAAR motif-containing protein	13	7	11	1	1	1
1063647	1063647	1064048	1064048	+	-	1080	GSU0986	phage baseplate outer wedge protein (acidic lysozyme)	7	5	7	1	1	1
1064049	1064068	1067427	1067427	+	-	1081	GSU0987	hypothetical protein	18	12	16	1	1	1
1067428	1067451	1069484	1069499	+	-	1082	GSU0988	hypothetical protein	16	9	13	1	1	1
1069500	1069500	1071509	1071609	+	-	1083	GSU0989	NHL repeat domain-containing protein	13	9	12	1	1	1
1071631	1071631	1073517		+	-	1084	GSU0990	hypothetical protein	30	20	24	1	1	1
	1073514	1074779	1074850	+	-	1085	GSU0991	ExpC-like family glycosyltransferase	19	11	16	1	1	1
1074851	1074851	1077793	1077815	+	-	1086	GSU0992	hypothetical protein	14	9	13	1	1	1
1078323	1078202	1077807	1077730	-	-	1087	GSU0993	acyl-CoA thioesterase	3	4	4	1	1	1
1080029	1079949	1078324	1078324	-	fumB	1088	GSU0994	fumarate hydratase	300	262	274	0.000596911	1.31011e-07	0.272787
1080266	1080335	1080514	1081389	+	-	1089	GSU0996	SAP domain-containing protein	142	125	140	6.08144e-05	3.24176e-07	0.503338
1081386	1081375	1080560	1080560	-	mutM	1090	GSU0997	formamidopyrimidine-DNA glycosylase	24	27	23	1	1	1
1081483	1081507	1082877		+	dnaB	1091	GSU0998	replicative DNA helicase	42	69	46	1	0.2468	9.4315e-10
	1082867	1083676	1083676	+	lpxA-2	1092	GSU0999	UDP-N-acetylglucosamine acyltransferase	67	84	68	0.000354139	0.0498348	0.0277231
1083677	1083762	1085069	1085223	+	-	1093	GSU1000	hypothetical protein	93	84	96	0.00515482	1.22651e-13	3.31915e-06
1085224			1085343	+	-	1094	GSUR3003 (GSU1001)	cyclic diguanylate-responsive riboswitch; GSUR3003	70	303	33	2.86989e-34	5.42704e-65	0
1085344	1085368	1085751	1085758	+	-	1095	GSU1001	hypothetical protein	81	281	11	0	1.48664e-40	0
1086487	1086471	1085908	1085889	-	-	1096	GSU1002	amidohydrolase	182	139	179	0.000282467	1.7738e-22	1.3765e-10
1087933	1087933	1086488	1086488	-	gnfM	1097	GSU1003	nitrogen fixation master sigma-54-dependent transcriptional response regulator	165	145	173	0.155149	1.14601e-09	3.36751e-06
	1089080	1087989	1087936	-	gnfL	1098	GSU1004	nitrogen fixation master sensor histidine kinase, PAS domain-containing	83	83	90	0.0247136	2.12731e-07	0.0052914
1090056	1090054	1089077		-	nifR3	1099	GSU1005	TIM barrel oxidoreductase NifR3	71	76	78	0.00425358	2.02283e-05	0.412867
1090234	1090248	1090496	1091523	+	-	1100	GSU1006	hypothetical protein	80	74	83	0.000955262	6.74462e-05	0.852
1092182	1092180	1090528	1090528	-	-	1101	GSU1007	sensor cyclic diguanylate phosphodiesterase, GAF and GAF domain-containing	28	20	24	1	1	1
1092326	1092326	1093096	1093096	+	fabI	1102	GSU1008	enoyl-ACP reductase	86	122	92	0.00168665	1	0.000100433
1093149	1093156	1094823	1094823	+	-	1103	GSU1009	GTPase, HflX subfamily	42	50	46	1	0.00700927	1
1094968	1094968	1096488	1096536	+	-	1104	GSU1010	lytic transglycosylase, SLT, LysM and LysM domain-containing	23	40	22	1	1	1
1096537	1096537	1097265	1097285	+	-	1105	GSU1011	hypothetical protein	109	119	117	0.00437297	0.00010436	0.887432
1097286	1097361	1098575	1098575	+	-	1106	GSU1012	hypothetical protein	7	8	7	1	1	1
1098591	1098660	1099529	1099541	+	-	1107	GSU1013	peptidoglycan-binding lipoprotein, OmpA family	140	132	130	3.14538e-06	2.13559e-11	0.307791
1099542	1099542	1100261	1100261	+	-	1108	GSU1014	Smr domain-containing protein	63	55	57	5.22522e-07	9.55899e-10	0.828537
1100274	1100292	1100714	1100714	+	-	1109	GSU1015	hypothetical protein	41	40	42	1	1	1
1100722	1100726	1102366	1102387	+	-	1110	GSU1016	AspT family membrane protein	20	24	22	1	1	1
1102500	1102500	1103057	1103057	+	-	1111	GSU1017	hypoxanthine-guanine phosphoribosyltransferase	71	69	78	0.00492568	9.56843e-07	0.0392254
1103736	1103666	1103115	1103115	-	-	1112	GSU1018	hypothetical protein	294	533	55	0	0.000458848	0
1103737			1103831	-	-	1113	GSUR3004 (GSU1018)	cyclic diguanylate-responsive riboswitch; GSUR3004	106	275	26	1.94906e-148	3.8581e-15	0
1103447	1103973	1105274	1105274	+	pbuG	1114	GSU1019	hypoxanthine/guanine transport membrane protein	42	46	43	1	1	1
1106016	1106005	1105352	1105343	-	-	1115	GSU1021	hypothetical protein	67	61	70	0.000577515	8.98839e-09	0.0256438
1106177	1106177	1107682	1107692	+	glgA-1	1116	GSU1023	glycogen synthase	103	111	104	0.0552565	7.55387e-05	0.213898
1108021	1108020	1107742	1107716	-	ppcD	1117	GSU1024	cytochrome c	1100	848	950	0.000926322	4.0705e-15	0.000211041
1108874	1108805	1108203	1108022	-	-	1118	GSU1025	hypothetical protein	51	38	51	0.000241473	8.17968e-13	7.00083e-05
1109408	1109408	1108875	1108875	-	-	1119	GSU1026	hypothetical protein	71	65	70	1.63019e-05	1.49775e-08	0.424865
	1110302	1109418	1109410	-	aguB	1120	GSU1027	N-carbamylputrescine amidohydrolase	179	168	167	0.00335947	8.52179e-09	0.0443348
1111339	1111324	1110290		-	aguA	1121	GSU1028	agmatine deiminase	168	149	175	0.089533	1.42425e-10	2.25177e-06
	1111598	1113247		+	mcp40H-4	1122	GSU1029	methyl-accepting chemotaxis sensory transducer, class 40H	2	2	2	1	1	1
	1113436	1115085		+	mcp40H-5	1123	GSU1030	methyl-accepting chemotaxis sensory transducer, class 40H, Cache_2 domain-containing	0	0	0	1	1	1
	1115343	1117280		+	mcp40H-6	1124	GSU1032	methyl-accepting chemotaxis sensory transducer, class 40H	0	0	0	1	1	1
1117501	1117501	1119102	1119102	+	mcp40H-7	1125	GSU1033	methyl-accepting chemotaxis sensory transducer, class 40H	40	34	36	1	1	1
1119307	1119317	1121305	1121323	+	mcp40H-8	1126	GSU1034	nitrate/nitrite-sensing methyl-accepting chemotaxis sensory transducer, class 40H, NIT domain-containing	8	7	8	1	1	1
1121324	1121347	1122996	1122996	+	mcp40H-9	1127	GSU1035	methyl-accepting chemotaxis sensory transducer, class 40H	7	6	7	1	1	1
1124794	1124783	1123044	1123044	-	-	1128	GSU1036	sensor histidine kinase, CHASE domain-containing	11	10	10	1	1	1
1125208	1125208	1127607		+	-	1129	GSU1037	response receiver-modulated diguanylate cyclase/phosphodiesterase	3	3	4	1	1	1
1127786	1127786	1129327		+	-	1130	GSU1038	response receiver histidine kinase	12	13	11	1	1	1
	1129324	1131024	1131024	+	-	1131	GSU1039	sigma-54-dependent sensor transcriptional response regulator	12	13	11	1	1	1
1131240	1131240	1132865	1132891	+	mcp40H-25	1132	GSU1041	methyl-accepting chemotaxis sensory transducer, class 40H	7	7	7	1	1	1
1132925	1132925	1133329	1133362	+	-	1133	GSU1042	hemerythrin family protein	15	15	16	1	1	1
1135614	1135614	1133311	1132947	-	-	1134	GSU1043	sensor histidine kinase, PAS domain-containing	31	40	36	1	1	1
1135827	1135917	1136792	1136804	+	nudC	1135	GSU1044	NADH pyrophosphatase	66	62	65	0.000156303	3.02168e-09	0.107276
1136805	1136855	1137295	1137308	+	-	1136	GSU1045	hypothetical protein	106	100	101	1.06428e-05	1.50938e-07	1
1137309	1137309	1138193		+	-	1137	GSU1046	hypothetical protein	49	46	51	0.000350916	3.50001e-08	0.0909323
	1138190	1139272	1139340	+	-	1138	GSU1047	SAM-dependent methyltransferase	35	36	37	1	1	1
1139344	1139383	1139868	1139884	+	-	1139	GSU1048	SEC-C motif domain-containing protein	134	140	136	0.000304154	7.13285e-06	1
1140944	1140944	1139937	1139934	-	-	1140	GSU1049	ribonuclease Z	6	5	6	1	1	1
	1141117	1142475		+	-	1141	GSU1050	sensor histidine kinase	1	1	1	1	1	1
1142653	1142655	1142996	1142996	+	-	1142	GSU1051	PilZ domain-containing protein	23	24	29	1	1	1
1143925	1143925	1143017		-	-	1143	GSU1052	alpha/beta fold family hydrolase	5	6	4	1	1	1
	1144996	1143935	1143935	-	-	1144	GSU1053	sensor protein, PAS and PAS domain-containing	13	13	12	1	1	1
1145240	1145240	1144983		-	tusA-2	1145	GSU1054	tRNA (5-carboxymethylaminomethyl-2-thio-U34) synthesis sulfur carrier protein	21	22	19	1	1	1
1146433	1146404	1145289	1145278	-	-	1146	GSU1055	hypothetical protein	12	12	10	1	1	1
1146923	1146923	1146522	1146522	-	-	1147	GSU1056	hypothetical protein	32	37	27	1	1	1
1147399	1147397	1146954	1146925	-	-	1148	GSU1057	hypothetical protein	35	33	26	1	1	1
1147546	1147546	1148703	1148791	+	sucC	1149	GSU1058	succinyl-CoA synthetase subunit beta	40	35	36	1	1	1
1148792	1148792	1149667	1149682	+	sucD	1150	GSU1059	succinyl-CoA synthetase subunit alpha	35	29	34	1	1	1
1150604	1150582	1149731	1149724	-	-	1151	GSU1060	hypothetical protein	115	197	6	0	0.00833164	0
1150605			1150725	-	-	1152	GSUR3005 (GSU1060)	cyclic diguanylate-responsive riboswitch; GSUR3005	52	135	11	2.15836e-134	1.06932e-10	0
1152054	1152053	1150857	1150726	-	-	1153	GSU1061	aspartate aminotransferase	24	32	24	1	1	1
1152229	1152249	1152974	1153019	+	-	1154	GSU1062	cytochrome c, 1 heme-binding site	10	13	10	1	1	1
1153030	1153230	1153628	1153630	+	pilV-1	1155	GSU1063	type IV pilus minor pilin PilV	17	21	19	1	1	1
1153637	1153637	1154713	1154717	+	pilW-1	1156	GSU1064	type IV pilus minor pilin PilW	14	17	16	1	1	1
1154718	1154727	1155245	1155255	+	pilX-1	1157	GSU1065	type IV pilus minor pilin PilX	14	17	16	1	1	1
1155256	1155256	1158300	1158654	+	pilY1-1	1158	GSU1066	type IV pilus assembly protein PilY	13	14	15	1	1	1
1159542	1159514	1158306	1158306	-	-	1159	GSU1067	nucleotidyltransferase	32	33	31	1	1	1
1161582	1161567	1159600	1159595	-	aplA	1160	GSU1068	sodium/solute symporter family protein	44	47	40	1	2.91176e-05	0.25444
1161982	1161891	1161583	1161583	-	-	1161	GSU1069	hypothetical protein	49	50	45	6.31851e-06	0.0275382	0.0165277
1164483	1164469	1162499	1162469	-	aplB	1162	GSU1070	sodium/solute symporter family protein	67	57	51	2.7091e-15	1.65991e-16	1
1164809	1164792	1164484	1164484	-	-	1163	GSU1071	hypothetical protein	112	95	90	1.65286e-11	4.05658e-10	0.86196
1165691	1165691	1164921	1164873	-	-	1164	GSU1072	IclR family transcriptional regulator	15	13	12	1	1	1
1166635	1166612	1166220	1166212	-	-	1165	GSU1073	lipoprotein	18	28	14	1	1	1
1166757	1166771	1167514	1167528	+	-	1166	GSU1074	hypothetical protein	224	223	225	0.0524481	5.86766e-07	0.011444
1167548	1167628	1168122		+	ruvC	1167	GSU1075	Holliday junction resolvase	78	90	85	0.00291866	0.0069416	1
	1168119	1168718	1168720	+	ruvA	1168	GSU1076	Holliday junction DNA helicase RuvA	82	94	90	0.0102193	0.00149063	1
1168722	1168722	1169738	1169738	+	ruvB	1169	GSU1077	Holliday junction DNA helicase RuvB	34	38	34	1	1	1
1169739	1169752	1170480	1170480	+	hda	1170	GSU1078	DnaA regulatory inactivator Hda	6	11	7	1	1	1
1170716	1170767	1171483	1171493	+	-	1171	GSU1079	PEP motif-containing protein exosortase substrate	129	37	136	0.00983105	9.53542e-207	1.18609e-220
1171494	1171494	1171625	1171625	+	-	1172	GSU1080	hypothetical protein	19	8	15	1	1	1
1171675	1171675	1172217		+	-	1173	GSU1081	hypothetical protein	17	18	17	1	1	1
	1172217	1172429	1172429	+	-	1174	GSU1082	hypothetical protein	11	13	11	1	1	1
	1172544	1173602		+	-	1175	GSU1083	hypothetical protein	3	3	2	1	1	1
	1173606	1174325		+	-	1176	GSU1084	hypothetical protein	3	3	3	1	1	1
	1174325	1175302		+	-	1177	GSU1085	hypothetical protein	1	1	1	1	1	1
	1175295	1175948	1175948	+	-	1178	GSU1086	hypothetical protein	2	1	2	1	1	1
1176016	1176032	1176349		+	-	1179	GSU1087	phasin superfamily protein	151	126	143	7.4644e-06	6.40699e-12	0.0368906
	1176343	1178028	1178058	+	-	1180	GSU1088	quinone biosynthesis kinase AarF	84	75	82	0.00601599	2.01361e-12	8.02018e-05
1179157	1179142	1178036	1176729	-	-	1181	GSU1089	iron-sulfur cluster-binding oxidoreductase	119	100	101	2.64873e-09	5.93982e-18	0.0983903
1179288	1179304	1180041	1180233	+	-	1182	GSU1090	response receiver	117	105	116	0.000207082	4.68943e-12	0.00308287
1180234	1180234	1181181	1181532	+	-	1183	GSU1091	transport protein, Tim44-like domain	353	322	371	0.158722	2.6459e-05	0.0107278
	1182736	1181126		-	-	1184	GSU1092	GH3 family protein	0	0	0	1	1	1
	1183818	1182733		-	-	1185	GSU1093	hypothetical protein	0	0	0	1	1	1
	1183988	1183848		-	-	1186	GSU1094	hypothetical protein	0	0	0	1	1	1
	1184847	1184161		-	phoU	1187	GSU1095	phosphate transport system regulatory protein PhoU	0	0	0	1	1	1
	1185658	1184879		-	pstB	1188	GSU1096	phosphate ABC transporter ATP-binding protein	0	0	0	1	1	1
	1186635	1185715		-	pstA	1189	GSU1097	phosphate ABC transporter membrane protein PstA	0	0	0	1	1	1
	1187612	1186635		-	pstC	1190	GSU1098	phosphate ABC transporter membrane protein PstC	0	0	0	1	1	1
	1188764	1187736		-	pstS	1191	GSU1099	phosphate ABC transporter substrate-binding protein	0	0	0	1	1	1
	1189367	1188930		-	-	1192	GSU1100	hypothetical protein	0	0	0	1	1	1
	1191324	1189555	1189555	-	phoR	1193	GSU1101	phosphate sensor histidine kinase, HAMP and PAS domain-containing	9	9	10	1	1	1
1192014	1192001	1191324		-	phoB	1194	GSU1102	winged-helix phosphate transcriptional response regulator	11	12	12	1	1	1
1192413	1192456	1194114	1194114	+	-	1195	GSU1103	AMP-binding protein	107	145	114	0.12765	1	0.138773
1194115	1194128	1194274	1194274	+	-	1196	GSU1104	lipoprotein	101	116	114	0.0439703	0.395309	0.548044
1194275	1194305	1195498	1195525	+	-	1197	GSU1105	prolidase family protein	127	132	140	0.316718	7.75786e-06	0.00111438
1195692	1195876	1197201	1197201	+	gltA	1198	GSU1106	type I citrate synthase	1306	1138	1175	0.0552565	0.0139269	1
1197876	1197869	1197330	1197330	-	-	1199	GSU1107	AMMECR1 family protein	29	29	27	1	1	1
1197202	1198006	1199433	1199577	+	-	1200	GSU1108	aldehyde dehydrogenase	61	55	56	1.02307e-06	1.16304e-11	0.303346
1199587	1199620	1199817	1199817	+	-	1201	GSU3524	lipoprotein	19425	16643	18422	0.0404797	0.006866	1
1199818	1199957	1200370	1200370	+	ndk	1202	GSU1110	multifunctional nucleoside diphosphate kinase/apyrimidinic endonuclease/3'-phosphodiesterase	403	428	396	0.0287052	5.66204e-05	0.362654
1200371	1200437	1201519	1201520	+	rlmN	1203	GSU1111	ribosomal RNA large subunit methyltransferase N	66	84	63	3.43432e-06	0.0693712	4.37221e-05
1201521	1201521	1202381	1202383	+	mtaP	1204	GSU1112	methylthioadenosine phosphorylase	69	75	66	9.05944e-05	0.000192265	0.811312
1202392	1202392	1203333	1203391	+	-	1205	GSU1113	adenosine kinase	93	94	101	0.0241932	6.16486e-07	0.0103677
1203428			1203457	+	-	1206	predicted RNA	-	219	224	254	0.025972	0.100287	1
1203458	1203458	1204201	1204201	+	-	1207	GSU1114	lipoprotein	117	136	127	0.0259184	0.00226418	1
1204202	1204211	1205065	1205072	+	-	1208	GSU1115	helix-turn-helix domain-containing protein	75	108	88	0.0751461	1	0.0158668
1205123	1205124	1205861	1205924	+	-	1209	GSU1116	GAF domain-containing protein	266	302	264	0.00887776	0.00670001	1
1205925	1205925	1206308	1206333	+	-	1210	GSU1117	response regulator	368	387	413	0.420863	1.63119e-05	0.000825103
1206334	1206334	1206783	1206783	+	usp-2	1211	GSU1118	universal stress protein Usp	814	711	810	0.0252831	7.31124e-07	0.0157151
1206785	1206918	1208105	1208181	+	-	1212	GSU1119	response receiver histidine kinase	105	121	111	0.0343362	0.00182388	1
1208182	1208182	1208586	1208595	+	-	1213	GSU1120	response receiver	110	114	121	0.00777617	4.2493e-05	0.290611
1208596	1208596	1210197		+	-	1214	GSU1121	FAD-dependent oxidoreductase	70	72	70	0.000336649	1.62666e-07	0.437867
	1210194	1211321	1211350	+	yhaM	1215	GSU1122	3'-to-5' exonuclease YhaM	86	91	91	0.0114045	3.18063e-06	0.105903
1211351	1211351	1211980	1211995	+	ycbL	1216	GSU1123	zinc-dependent hydrolase YcbL	145	127	139	5.37642e-05	3.73371e-13	0.00464317
1212024	1212025	1213224	1213229	+	coaBC	1217	GSU1124	phosphopantothenylcysteine decarboxylase and phosphopantothenate--cysteine ligase	85	79	82	0.000107161	8.63755e-11	0.0491916
1214146	1214146	1213241	1213220	-	-	1218	GSU1125	hypothetical protein	24	30	25	1	1	1
1214185	1214192	1214923	1214929	+	-	1219	GSU1126	uracil-DNA glycosylase	48	45	44	9.75242e-07	2.53819e-07	1
1214930	1214930	1215310	1215373	+	-	1220	GSU1127	hypothetical protein	44	41	41	1	1	1
1215374	1215374	1215817	1216092	+	-	1221	GSU1128	acyl-CoA thioesterase	49	45	46	7.48274e-06	3.05372e-05	1
1217335	1217332	1215971	1215470	-	-	1222	GSU1129	sigma-54-dependent transcriptional response regulator	130	139	131	0.0392986	0.000453469	0.575592
1217482	1217482	1221009	1221010	+	-	1223	GSU1130	chromosome segregation ATPase SMC	45	51	47	0.0941922	0.00142503	0.513298
1221029	1221029	1221388	1221389	+	-	1224	GSU1131	GTPase-activating protein	61	61	61	0.00011666	0.000534569	1
1221390	1221390	1222442	1222503	+	ftsY	1225	GSU1132	signal recognition particle-docking protein FtsY	75	75	80	0.0024385	6.62018e-08	0.0358442
1222504	1222504	1222680		+	zapB	1226	GSU1133	cell division protein ZapB	317	313	333	0.00278058	2.55117e-07	0.0677756
	1222680	1222967	1223057	+	zapA	1227	GSU1134	cell division protein ZapA	201	187	194	6.12995e-05	2.53077e-09	0.204988
1223065	1223065	1223169	1223300	+	-	1228	GSU1135	hypothetical protein	768	744	812	0.00262588	7.43608e-09	0.00839919
1223301			1223318	+	-	1229	predicted RNA	-	387	375	424	0.00538886	0.0310118	1
1223319	1223349	1223912	1223914	+	-	1230	GSU1136	5-formyltetrahydrofolate cyclo-ligase	173	148	171	0.000542843	2.14866e-14	4.39456e-05
1223915			1223939	+	-	1231	predicted RNA	-	252	218	240	0.000198362	0.00334909	1
1223940	1223940	1225502		+	rny	1232	GSU1137	phosphodiesterase	341	291	337	0.0230863	1.9168e-07	0.0080288
	1225492	1226280	1226297	+	-	1233	GSU1138	2',3'-cyclic-nucleotide 2'-phosphodiesterase	240	234	259	0.100832	4.17352e-07	0.000920025
1226298	1226298	1227509	1227752	+	tyrS	1234	GSU1139	tyrosyl-tRNA ligase	160	173	175	0.173124	0.000839451	0.129679
1227826			1229381	+	-	1235	16S ribosomal RNA	16S ribosomal RNA	0	0	0	1	1	1
1229536			1229612	+	-	1236	tRNA-Ile2	tRNA-Ile2	287	429	326	0.0156456	1	6.92765e-05
1229618			1229693	+	-	1237	tRNA-Ala3	tRNA-Ala3	249	368	289	0.0673284	0.910524	0.000318815
1229834			1232791	+	-	1238	23S ribosomal RNA	23S ribosomal RNA	0	0	0	1	1	1
1231897			1231730	-	-	1239	predicted RNA	antisense: 23S ribosomal RNA	0	0	0	1	1	1
1232901			1233012	+	-	1240	5S ribosomal RNA	5S ribosomal RNA	0	0	0	1	1	1
1233414	1233414	1235597	1235597	+	mcp34H-3	1241	GSU1140	methyl-accepting chemotaxis sensory transducer, class 34H	4	4	4	1	1	1
	1235683	1237272	1237272	+	mcp34H-10	1242	GSU1141	methyl-accepting chemotaxis sensory transducer, class 34H	4	3	3	1	1	1
1237410	1237411	1237905	1237936	+	cheW34H-1	1243	GSU1142	scaffold protein CheW associated with MCPs of class 34H	6	5	6	1	1	1
1237939	1237939	1238802		+	cheR34H	1244	GSU1143	protein glutamate methyltransferase CheR associated with MCPs of class 34H	6	5	5	1	1	1
	1238799	1239281	1239281	+	cheD34H	1245	GSU1144	protein glutamine deamidase and protein glutamate methylesterase CheD associated with MCPs of class 34H	4	3	5	1	1	1
1239310	1239310	1240374	1240374	+	cheB34H	1246	GSU1145	protein glutamate methylesterase CheB associated with MCPs of class 34H, response receiver domain-containing	4	5	5	1	1	1
1240513	1240526	1241587	1241644	+	-	1247	GSU1146	lipoprotein	12	12	12	1	1	1
1241645	1241645	1242682	1242737	+	-	1248	GSU1147	hypothetical protein	7	8	7	1	1	1
1242738	1242738	1244657	1244722	+	-	1249	GSU1148	sensor histidine kinase, HAMP domain-containing	6	6	6	1	1	1
1244723	1244730	1245965	1246074	+	-	1250	GSU1149	cyclic diguanylate phosphodiesterase	130	133	138	0.157307	3.18328e-06	0.00357743
1246075	1246075	1247502	1247502	+	hpnJ	1251	GSU1150	radical SAM domain-containing iron-sulfur cluster-binding oxidoreductase	154	178	157	0.0383733	0.0405676	1
1247510	1247513	1248379		+	hpnK	1252	GSU1151	hydrolase	75	86	82	0.00569206	0.00102691	1
	1248372	1248752	1248772	+	-	1253	GSU1152	hypothetical protein	42	58	50	0.17928	0.981703	0.00693048
1250506	1250506	1248830	1248830	-	-	1254	GSU1153	outer membrane lipoprotein	5	4	4	1	1	1
1264670	1264656	1250515	1250507	-	-	1255	GSU1154	surface repeat protein	5	4	5	1	1	1
1265269	1265239	1264868	1264852	-	-	1256	GSU1155	glutaredoxin family protein	371	288	369	0.00699001	1.07751e-23	2.44778e-14
1265332	1265332	1266717	1266724	+	asnS	1257	GSU1156	asparaginyl-tRNA ligase	18	17	18	1	1	1
1266751	1266752	1267033	1267033	+	-	1258	GSU1157	hypothetical protein	12	9	13	1	1	1
1267142			1267166	+	-	1259	predicted RNA	-	1273	946	1501	0.0368162	2.06686e-13	6.18903e-12
1267167	1267180	1267758	1267758	+	sodA	1260	GSU1158	superoxide dismutase, iron/manganese-containing	3355	1952	3803	0.88703	1.10505e-11	2.61253e-13
1267759			1267770	+	-	1261	predicted RNA	-	1829	942	2075	0.0153141	2.51532e-33	2.30356e-35
1267771	1267864	1268367	1268368	+	-	1262	GSU1159	Pfpi family intracellular protease	320	124	347	0.230632	9.26659e-153	5.59518e-178
1268369			1268378	+	-	1263	predicted RNA	-	261	80	278	0.0817719	1.05156e-41	2.71004e-43
1268379	1268379	1268792	1268868	+	-	1264	GSU1160	hypothetical protein	253	75	268	0.00798887	1.48287e-214	4.79045e-234
1268871	1268871	1270085		+	-	1265	GSU1161	RND family efflux pump membrane fusion protein	123	69	116	0.0031524	4.16634e-59	2.10376e-41
	1270086	1270781	1270784	+	-	1266	GSU1162	ABC transporter ATP-binding protein	42	39	41	1	1	1
1270785	1270785	1271942		+	-	1267	GSU1163	ABC transporter membrane protein	21	23	22	1	1	1
	1271942	1273105	1273107	+	-	1268	GSU1164	ABC transporter membrane protein	18	19	21	1	1	1
1275469	1275460	1273115	1273109	-	ptsP	1269	GSU1165	GAF domain phosphoenolpyruvate--protein phosphotransferase PtsP	48	50	51	0.0126434	3.74906e-07	0.023887
1275607	1275627	1276427	1276510	+	-	1270	GSU1166	hypothetical protein	215	209	215	0.0401375	1.12616e-07	0.00595003
1276511	1276511	1276861	1276877	+	-	1271	GSU1167	hypothetical protein	740	533	648	0.00040945	2.98586e-21	1.37271e-07
1276878			1276915	+	-	1272	predicted RNA	-	438	323	398	4.0792e-06	1.51335e-10	0.0969183
1276990	1276997	1277614	1277658	+	-	1273	GSU1168	SCP-like extracellular lipoprotein	12	13	13	1	1	1
1278271	1278269	1277631	1277576	-	-	1274	GSU1169	hypothetical protein	26	22	25	1	1	1
1278418	1278442	1280574	1280574	+	yyaL	1275	GSU1171	thioredoxin domain-containing protein YyaL	8	6	7	1	1	1
1280648	1280649	1282214	1282345	+	mviN	1276	GSU1172	membrane protein MviN	18	22	18	1	1	1
1282346	1282346	1282753	1283117	+	ogt	1277	GSU1173	methylated DNA--protein cysteine S-methyltransferase, partial	25	25	24	1	1	1
1283879	1283828	1283037	1282625	-	mazG	1278	GSU1174	nucleoside triphosphate pyrophosphohydrolase	25	30	27	1	1	1
1285015	1285003	1283897	1283897	-	tgt-1	1279	GSU1175	queuine tRNA-ribosyltransferase	60	66	59	2.73908e-05	7.56288e-05	0.722377
1285056	1285537	1286199	1286209	+	frdC	1280	GSU1176	succinate dehydrogenase/fumarate reductase, cytochrome b558 subunit	2173	2248	2078	0.118258	0.347447	1
1286210	1286210	1288123		+	frdA	1281	GSU1177	succinate dehydrogenase flavoprotein subunit	2268	1845	2039	0.0177339	0.00399954	1
	1288123	1288884	1288934	+	frdB	1282	GSU1178	succinate dehydrogenase/fumarate reductase iron-sulfur subunit	1988	1588	1877	0.120958	0.000330318	0.1286
1288980	1289188	1290105	1290219	+	-	1283	GSU1179	hypothetical protein	30	33	29	1	1	1
1290272	1290272	1292125	1292230	+	ftsH-1	1284	GSU1180	cell division ATP-dependent zinc protease FtsH	47	46	46	8.98641e-05	1.86285e-08	1
1292336	1292294	1292130	1291741	-	-	1285	GSU1181	hypothetical protein	41	49	43	1	0.566106	0.00769119
1292411	1292412	1293893	1294020	+	malQ	1286	GSU1182	4-alpha-glucanotransferase	29	28	28	1	1	1
1294021	1294021	1295307	1295308	+	metY-1	1287	GSU1183	O-acetyl-L-homoserine sulfhydrylase	934	752	948	0.097838	5.19839e-05	0.0278338
1295309			1295374	+	-	1288	predicted RNA	-	747	601	806	0.00438411	1.94516e-13	1.66602e-07
1295375	1295392	1295976	1296981	+	acpH	1289	GSU1184	ACP phosphodiesterase	493	384	552	0.681257	9.90049e-15	9.0726e-16
1297126	1296875	1296387	1296359	-	-	1290	GSU1185	adenosine kinase	39	31	37	1	1	1
1297410	1297464	1298303	1298456	+	-	1291	GSU1188	rhomboid-like membrane protein	40	44	42	1	1	1
1299272	1299268	1298318	1298318	-	-	1292	GSU1189	M48 family peptidase	22	28	24	1	1	1
1300309	1300307	1299273	1299273	-	selU	1293	GSU1190	tRNA 2-selenouridine synthase	46	57	46	0.000198479	0.0270384	0.0336227
1300548	1300583	1300957	1301069	+	-	1294	GSU1192	PilZ domain-containing protein	68	80	72	0.00114978	0.0231064	0.333191
1301070	1301070	1302356	1302356	+	-	1295	GSU1193	ketose-1,6-bisphosphate aldolase, class II	451	457	481	0.127135	0.0132754	0.744521
1302357	1302428	1303048	1303067	+	-	1296	GSU1194	RhtB family transporter	30	40	33	1	1	1
1303068	1303068	1303847	1304350	+	-	1297	GSU1195	metal-dependent phosphohydrolase, HDc domain-containing	38	46	44	1	1	1
1304227	1304227	1303844	1303809	-	-	1298	GSU1196	hypothetical protein	19	25	20	1	1	1
1304760	1304727	1304233	1304228	-	-	1299	GSU1197	SpoU-class rRNA methyltransferase CspR	20	23	20	1	1	1
1304830	1304903	1306531	1306536	+	serA	1300	GSU1198	D-3-phosphoglycerate dehydrogenase	236	269	237	0.0201802	0.0272873	1
1306539	1306612	1307175	1307256	+	-	1301	GSU1199	nuclease	13	18	15	1	1	1
1307265	1307265	1308473	1308473	+	-	1302	GSU1200	30S ribosomal protein S1	293	317	311	0.120382	0.00814861	0.738893
1308474	1308479	1308964	1308966	+	greB	1303	GSU1201	transcription elongation factor GreB	216	201	222	0.00165543	1.09229e-11	0.000397656
1308978	1309069	1310142	1310177	+	-	1304	GSU1202	mannose-1-phosphate guanylyltransferase	78	79	75	1.35602e-05	7.28124e-07	1
1310178	1310203	1311663	1311674	+	-	1305	GSU1203	potassium/proton antiporter	35	40	37	1	1	1
1311814	1311814	1313868		+	-	1306	GSU1204	Kef-type potassium transporter NAD-binding protein	53	52	52	8.02166e-05	4.35558e-09	0.299584
	1313865	1314338		+	-	1307	GSU1205	flavodoxin	51	49	55	0.00198776	3.11542e-05	0.446667
	1314335	1314931	1314931	+	-	1308	GSU1206	metal-dependent phosphohydrolase	111	92	110	9.18929e-05	4.71886e-15	6.38043e-05
1314932	1315083	1315220	1315235	+	-	1309	GSU1207	HesB/YadR/YfhF family protein, selenocysteine-containing	239	198	243	0.000169281	2.47324e-10	0.00713137
1315236	1315236	1315880	1315880	+	-	1310	GSU1208	hypothetical protein	71	58	66	1.36521e-06	9.69424e-13	0.0494353
1316653	1316631	1315900	1315775	-	-	1311	GSU1209	hypothetical protein	37	27	30	1	1	1
1315881	1316751	1317662	1317662	+	-	1312	GSU1210	metal-dependent hydrolase	74	68	70	3.43432e-06	1.19152e-10	0.352171
1317663	1317664	1317999	1318004	+	-	1313	GSU1211	HNH endonuclease family protein	52	44	50	7.08262e-05	1.45261e-06	0.664551
1319070	1319070	1318093	1318065	-	-	1314	GSU1212	hypothetical protein	35	27	31	1	1	1
1320493	1320450	1319134	1319071	-	-	1315	GSU1213	hypothetical protein	46	34	41	5.32992e-07	5.20054e-19	1
1320729	1320758	1321759	1321759	+	-	1316	GSU1214	helix-turn-helix SAM-dependent methyltransferase	25	24	25	1	1	1
1321760	1321774	1323495		+	cydD	1317	GSU1215	thiol reductant ABC exporter, ATP-binding protein CydD	20	18	21	1	1	1
	1323492	1325138	1325138	+	cydC	1318	GSU1216	thiol reductant ABC exporter, ATP-binding protein CydC	21	17	22	1	1	1
1325139	1325198	1325365	1325366	+	-	1319	GSU1217	hypothetical protein	14	14	17	1	1	1
1325447	1325495	1325674	1325684	+	-	1320	GSU1218	hypothetical protein	80	121	94	0.117991	0.182711	9.39891e-06
1325685	1325685	1327085	1327098	+	gltX	1321	GSU1219	glutamyl-tRNA ligase	107	132	110	0.066292	0.0611695	1
1328063	1328031	1327198	1327186	-	-	1322	GSU1220	response regulator, GspIIEN domain-containing	65	69	70	0.00804112	2.93308e-05	0.330751
	1329523	1328303		-	-	1323	GSU1221	ammonium transporter	0	0	0	1	1	1
1329817	1329820	1330977		+	-	1324	GSU1222	histone deacetylase family protein	49	65	58	0.118503	0.450991	0.639721
	1330955	1331824		+	-	1325	GSU1223	hypothetical protein	53	53	59	0.00835378	4.99334e-06	0.0767922
	1331821	1332780	1332919	+	-	1326	GSU1224	hypothetical protein	121	113	121	0.000340568	3.87586e-12	0.00251422
1332920	1332922	1333368	1333459	+	-	1327	GSU1225	hypothetical protein	76	70	77	0.000129725	2.17971e-07	0.374416
1333460	1333460	1334338	1334380	+	-	1328	GSU1227	ABC transporter ATP-binding protein	88	86	91	0.000517433	1.32665e-08	0.0670665
1334381	1334381	1335394	1335394	+	omcI	1329	GSU1228	lipoprotein cytochrome c	112	109	104	2.19053e-06	3.09732e-10	0.76366
1335411	1335426	1337537	1337537	+	-	1330	GSU1229	outer membrane channel lipoprotein	74	82	74	0.0505411	0.000449427	0.545936
1337557	1337559	1338521	1338554	+	-	1331	GSU1230	ABC transporter substrate-binding protein	58	54	58	0.000317884	6.33469e-09	0.0743914
1338555	1338555	1338950	1338952	+	-	1332	GSU1231	response receiver-related domain-containing protein	77	78	81	0.00126561	6.65036e-05	0.974521
1338967	1338967	1339359	1339359	+	-	1333	GSU1232	hypothetical protein	124	111	127	0.000333442	2.52614e-09	0.0240227
1339846	1339846	1339370	1339350	-	-	1334	GSU1233	manganese/nickel-dependent phosphodiesterase, YfcE family	112	95	107	1.43472e-05	1.30875e-11	0.0376854
1339478	1339985	1340866	1340866	+	-	1335	GSU1234	S49 family peptidase	38	40	39	1	1	1
1341694	1341694	1340948	1340938	-	-	1336	GSU1235	archaeal-type glutamate synthase subunit	11	11	10	1	1	1
1342931	1342884	1341760	1341695	-	-	1337	GSU1236	glutamine amidotransferase	9	10	8	1	1	1
	1344242	1342932	1342932	-	-	1338	GSU1237	FAD-dependent pyridine nucleotide-disulfide oxidoreductase family protein	9	9	6	1	1	1
1344689	1344688	1344239		-	-	1339	GSU1238	iron-sulfur cluster-binding oxidoreductase	13	8	8	1	1	1
1346228	1346222	1344693	1344693	-	-	1340	GSU1239	glutamate synthase	20	8	16	1	1	1
	1347529	1346531	1346531	-	-	1341	GSU1240	PilZ domain-containing protein	13	16	13	1	1	1
1347800	1347729	1347526		-	-	1342	GSU1241	hypothetical protein	42	46	41	1	1	1
1349096	1349096	1347897	1347838	-	-	1343	GSU1242	amino acid aminotransferase	628	574	603	0.00406298	2.32434e-05	0.490453
1349638	1349632	1349138	1349102	-	coaD	1344	GSU1243	phosphopantetheine adenylyltransferase	105	141	125	0.114347	0.375802	0.736915
	1350202	1349639	1349639	-	-	1345	GSU1244	DNA methyltransferase	63	69	69	0.00276946	0.000761292	1
1351293	1351284	1350190		-	-	1346	GSU1245	ketose-1,6-bisphosphate aldolase, class II	68	88	70	0.000293911	0.0994606	0.00693048
1351436	1351442	1352599	1352677	+	-	1347	GSU1246	deoxyguanosinetriphosphate triphosphohydrolase-like protein	46	63	40	4.66133e-08	0.598128	1.51262e-12
1352680			1352796	+	-	1348	GSUR3006 (GSU1247)	cyclic diguanylate-responsive riboswitch; GSUR3006	113	164	32	7.60611e-122	0.347447	0
1352797	1352850	1353416	1353526	+	-	1349	GSU1247	hypothetical protein	431	579	120	1.15901e-283	1	0
1354140	1354140	1355714	1355730	+	-	1350	GSU1249	sensor histidine kinase, PAS domain-containing	17	19	12	1	1	1
1355742	1355742	1357151	1357151	+	-	1351	GSU1250	sigma-54-dependent transcriptional response regulator	21	21	18	1	1	1
1357485	1357527	1363775	1363801	+	-	1352	GSU1251	lipoprotein	102	92	97	0.00362792	8.03256e-05	0.771316
1363802	1363802	1368760	1368760	+	-	1353	GSU1252	multicopper oxidase with phosphopantotheine attachment site	101	92	96	0.00392652	5.72162e-06	0.334839
1368790	1368799	1370838	1370838	+	-	1354	GSU1253	hypothetical protein	45	46	47	0.00675881	1	0.102846
1370839	1370842	1372185	1372205	+	-	1355	GSU1254	hypothetical protein	51	48	53	0.000305543	7.77585e-10	0.0189266
1372206	1372206	1372790		+	-	1356	GSU1255	SCO family protein	78	69	76	3.33576e-05	1.04067e-09	0.115453
	1372787	1373431		+	-	1357	GSU1256	SCO family protein	61	64	65	0.00119142	6.99859e-05	1
	1373428	1375053	1375142	+	-	1358	GSU1257	cytochrome c and periplasmic receptor, 1 heme-binding site	36	38	39	1	1	1
1375144	1375144	1375626	1375626	+	-	1359	GSU1258	NosL family protein	77	70	74	1.00762e-05	2.1354e-08	0.6061
1375627	1375632	1375937		+	-	1360	GSU1259	hypothetical protein	49	63	51	0.00333379	1	0.000173752
	1375924	1377057	1377058	+	-	1361	GSU1260	ABC transporter membrane protein	61	67	70	0.0348099	6.63909e-05	0.0984107
1377059	1377059	1377742		+	-	1362	GSU1261	ABC transporter ATP-binding protein	47	41	50	0.000903223	3.33389e-09	0.00484007
	1377739	1378734	1378734	+	-	1363	GSU1262	hypothetical protein	31	31	38	1	1	1
1379116	1379103	1378807	1378791	-	yhbY	1364	GSU1263	RNA-binding protein YhbY	106	133	115	0.00286225	0.147169	0.0816761
	1379497	1379183		-	-	1365	GSU1264	histidine phosphotransfer domain-containing protein	1	1	1	1	1	1
1380847	1380847	1379510	1379510	-	-	1366	GSU1265	sensor histidine kinase response regulator	1	1	1	1	1	1
1381044	1381053	1382855	1382865	+	lepA	1367	GSU1266	GTP-binding protein LepA	66	95	71	0.0308885	0.903568	0.0211372
1382875	1382880	1383548	1383567	+	lepB	1368	GSU1267	signal peptidase I	138	168	161	0.311978	0.0366608	0.711979
	1384548	1383541		-	-	1369	GSU1268	LysR family transcriptional regulator	0	0	0	1	1	1
	1388130	1384705		-	-	1370	GSU1269	hypothetical protein	0	0	0	1	1	1
1388583	1388722	1389255	1389320	+	pyrR	1371	GSU1270	bifunctional pyrimidine regulatory protein PyrR/uracil phosphoribosyltransferase	52	70	53	0.000230134	0.631035	4.80243e-05
1389321	1389321	1390256	1390256	+	pyrB	1372	GSU1271	aspartate carbamoyltransferase catalytic subunit	51	67	46	4.68823e-07	0.163865	8.52691e-08
1390270	1390308	1391585	1391675	+	pyrC	1373	GSU1272	dihydroorotase	58	57	50	3.46654e-09	1.80782e-08	0.582227
1391676	1391676	1392800	1392802	+	carA	1374	GSU1273	carbamoyl phosphate synthase small subunit	75	66	71	4.46823e-06	8.13506e-13	0.0448523
1392803	1392803	1393762	1393762	+	-	1375	GSU1274	radical SAM domain-containing iron-sulfur cluster-binding oxidoreductase	63	53	61	0.000103113	4.03798e-13	0.00129918
1393763	1393764	1394093	1394133	+	-	1376	GSU1275	hypothetical protein	52	50	49	3.11933e-05	0.00110046	0.667033
1394134	1394134	1397379	1397464	+	carB	1377	GSU1276	carbamyl-phosphate synthase, large subunit lipoprotein, glutamine-dependent	73	65	68	0.00196842	4.16071e-09	0.0375964
1397465	1397465	1397941	1397943	+	greA	1378	GSU1277	transcription elongation factor GreA	116	133	126	0.00953451	0.00158551	1
1397944			1397977	+	-	1379	predicted RNA	-	149	173	161	0.0147206	0.892224	0.055429
1397978	1398014	1398211	1398213	+	-	1380	GSU1278	hypothetical protein	216	252	259	0.0908802	0.00543716	0.537413
1398384	1398394	1399425	1399425	+	nikMN	1381	GSU1279	nickel ABC transporter membrane protein NikMN	55	71	54	7.22725e-05	0.150545	0.000414826
1399426	1399453	1400265		+	nikQ	1382	GSU1280	nickel ABC transporter membrane protein NikQ	17	21	17	1	1	1
	1400262	1401011	1401021	+	nikO	1383	GSU1281	nickel ABC transporter ATP-binding protein	21	25	23	1	1	1
1401035	1401035	1402627	1402813	+	-	1384	GSU1282	outer membrane channel protein	53	51	55	0.00222583	2.23576e-09	0.00621138
1402814	1402814	1403320	1403338	+	-	1385	GSU1283	NosL family protein	116	101	108	1.20917e-05	2.80146e-11	0.0923587
1403369	1403369	1403836	1403836	+	-	1386	GSU1284	cytochrome c, 1 heme-binding site	157	180	183	0.060049	0.000836297	0.305264
1403837	1404036	1406354	1406356	+	-	1387	GSU1285	sensor histidine kinase response regulator, PAS and PAS domain-containing	9	10	10	1	1	1
1406380	1406391	1406786	1406836	+	cheY34H-2	1388	GSU1286	response receiver CheY associated with MCPs of class 34H	28	25	28	1	1	1
1406917	1406917	1408800	1408803	+	mcp34H-1	1389	GSU1287	methyl-accepting chemotaxis sensory transducer	12	10	11	1	1	1
1408817	1408817	1409179		+	-	1390	GSU3526	STAS domain-containing protein	15	12	14	1	1	1
	1409179	1409544		+	cheY34H-1	1391	GSU1289	response receiver CheY associated with MCPs of class 34H	27	27	27	1	1	1
	1409544	1411649	1411678	+	cheA34H	1392	GSU1290	sensor histidine kinase CheA associated with MCPs of class 34H	13	13	14	1	1	1
1411836	1411867	1412238	1412238	+	-	1393	GSU1291	response regulator	80	94	94	0.0357141	0.0266945	1
1412239	1412262	1413416	1413423	+	-	1394	GSU1292	sensor histidine kinase, PAS domain-containing	23	33	28	1	1	1
1413480	1413672	1414322	1414359	+	-	1395	GSU1293	LuxR family transcriptional regulator	59	66	61	0.000186868	0.00119407	0.72362
	1414616	1417504		+	mcp34H-7	1396	GSU1294	methyl-accepting chemotaxis sensory transducer, class 34H	1	1	1	1	1	1
	1417707	1418426		+	-	1397	GSU1295	periplasmic solute-binding protein	1	1	1	1	1	1
	1418431	1420611		+	-	1398	GSU1296	sensor histidine kinase response regulator	1	1	1	1	1	1
1420614	1420674	1421759	1421759	+	-	1399	GSU1297	transposase of ISGsu2, IS5 family	98	97	96	0.000186868	7.609e-09	0.216728
	1422233	1423939		+	mcp34H-2	1400	GSU1298	methyl-accepting chemotaxis sensory transducer, class 34H	3	3	2	1	1	1
1423949	1423949	1424443	1424443	+	cheW34H-2	1401	GSU1299	scaffold protein CheW associated with MCPs of class 34H	19	15	18	1	1	1
1424863	1424863	1426554		+	mcp34H-4	1402	GSU1300	methyl-accepting chemotaxis sensory transducer, class 34H	2	2	2	1	1	1
1426564	1426564	1427058	1427079	+	cheW34H-3	1403	GSU1301	scaffold protein CheW associated with MCPs of class 34H	19	15	20	1	1	1
	1427374	1429881		+	-	1404	GSU1302	sensor histidine kinase response regulator, HAMP domain-containing heme-binding site	1	1	1	1	1	1
1430238	1430238	1431722	1431722	+	mcp34H-11	1405	GSU1303	methyl-accepting chemotaxis sensory transducer, class 34H	5	5	6	1	1	1
	1431959	1433659		+	mcp34H-12	1406	GSU1304	methyl-accepting chemotaxis sensory transducer, class 34H	0	0	0	1	1	1
1435239	1435181	1433829	1433790	-	gdhA	1407	GSU1305	glutamate dehydrogenase	347	235	314	0.000492108	2.50681e-16	5.42454e-06
1435510	1435510	1437036	1437105	+	-	1408	GSU1306	phosphotransferase, PolIIIAc domain-containing	6	5	5	1	1	1
1437108	1437108	1437629	1437645	+	ftn	1409	GSU1307	nonheme ferritin	195	159	183	1.7255e-05	1.20337e-17	8.68821e-05
1437646			1437706	+	-	1410	predicted RNA	-	107	85	95	1.74232e-05	0.000365548	1
1437710	1437713	1437931	1437971	+	-	1411	GSU1308	hypothetical protein	34	29	32	1	1	1
1438138	1438212	1439441	1439453	+	-	1412	GSU1309	hypothetical protein	58	57	62	0.00161708	1.87489e-08	0.019339
	1440582	1439482	1439382	-	-	1413	GSU1310	FAD-dependent pyridine nucleotide-disulfide oxidoreductase family protein	19	17	21	1	1	1
1442169	1442168	1440579		-	pgi	1414	GSU1311	glucose-6-phosphate isomerase	42	36	42	1	1	1
1443193	1443192	1442185	1442185	-	-	1415	GSU1312	radical SAM domain-containing iron-sulfur cluster-binding oxidoreductase	38	38	42	1	1	1
	1443536	1443204	1443204	-	-	1416	GSU1313	carboxymuconolactone decarboxylase family protein	54	50	55	0.000817166	0.000282158	1
1444216	1444216	1443536		-	-	1417	GSU1314	hypothetical protein	23	27	28	1	1	1
1445825	1445822	1444305	1444305	-	lpdA-4	1418	GSU1315	mercuric reductase	11	11	11	1	1	1
1446928	1446910	1445936	1445853	-	-	1419	GSU1316	response regulator sensor, GAF domain-containing	168	200	184	0.261697	0.0382778	0.968344
1447089	1447097	1448065	1448065	+	ispB	1420	GSU1317	octaprenyl diphosphate synthase	340	479	375	0.409896	1	0.101488
1448184	1448219	1448479	1448485	+	-	1421	GSU1318	hypothetical protein	112	135	136	0.0882316	0.0435405	1
1448623	1448650	1449753	1449753	+	-	1422	GSU1319	sensor histidine kinase	42	42	44	1	1	1
1449769	1449770	1451155		+	-	1423	GSU1320	sigma-54-dependent transcriptional response regulator	33	31	34	1	1	1
	1451152	1451658	1451658	+	resA	1424	GSU1321	apocytochrome c disulfide reductase lipoprotein ResA	59	56	58	0.000119735	5.56718e-06	1
1451666	1451684	1452412	1452413	+	ccdA	1425	GSU1322	cytochrome c biogenesis protein CcdA	97	100	97	6.93773e-05	1.50647e-06	1
1452414	1452414	1452857	1452857	+	-	1426	GSU1323	glyoxalase/bleomycin resistance protein/dioxygenase superfamily protein	48	47	54	0.0110576	0.00013713	0.249143
1452898	1452911	1453060	1453219	+	-	1427	GSU3527	hypothetical protein	10	13	13	1	1	1
1453709	1453613	1453290	1452880	-	-	1428	GSU1324	RNA-binding protein	42	55	45	1	1	0.000166346
1453898	1453969	1456272	1456283	+	recG	1429	GSU1326	ATP-dependent DNA helicase RecG	37	34	37	1	1	1
1456284	1456284	1457240	1457274	+	-	1430	GSU1327	homocysteine S-methyltransferase domain-containing protein	38	35	40	1	1	1
1457277	1457277	1457591	1457625	+	-	1431	GSU1328	hypothetical protein	135	125	132	3.05094e-05	6.22644e-08	0.556555
1457628	1457628	1458572	1458576	+	yadB	1432	GSU1329	glutamyl-Q tRNA(Asp) ligase	42	37	40	1	1	1
1458800	1458801	1460081	1460093	+	-	1433	GSU1330	RND family metal ion efflux pump outer membrane protein	19	15	17	1	1	1
1460105	1460105	1461460	1461470	+	-	1434	GSU1331	RND family metal ion efflux pump membrane fusion protein	17	13	15	1	1	1
1461471	1461471	1464608	1464643	+	-	1435	GSU1332	RND family metal ion efflux pump inner membrane protein	17	15	17	1	1	1
1464644	1464644	1465117	1465122	+	-	1436	GSU1333	hypothetical protein	56	48	56	0.000207286	1.28733e-07	0.155791
1466693	1466629	1465190	1465188	-	-	1437	GSU1334	cytochrome c	70	80	65	9.56416e-06	0.00143355	0.0524236
1467644	1467600	1466863	1466777	-	-	1438	GSU1336	TerC family membrane protein	8	15	9	1	1	1
1467928	1467928	1468794	1468795	+	-	1439	GSU1337	lipoprotein	143	127	134	1.16315e-05	8.59372e-15	0.00557232
1469035	1469035	1469439		+	-	1440	GSU1338	heavy metal transport/detoxification domain-containing protein	2	2	2	1	1	1
1469549	1469556	1470032	1470073	+	-	1441	GSU1339	hypothetical protein	8	7	6	1	1	1
1470074	1470074	1471234	1471244	+	-	1442	GSU1340	ABC transporter membrane protein	5	5	5	1	1	1
1471259	1471267	1471971	1471971	+	-	1443	GSU1341	ABC transporter ATP-binding protein	4	3	4	1	1	1
1472063			1472137	+	-	1444	tRNA-Gly1	tRNA-Gly1	0	0	0	1	1	1
1473227	1473227	1472319	1472319	-	-	1445	GSU1342	LysR family transcriptional regulator	8	8	8	1	1	1
	1473366	1474019		+	-	1446	GSU1343	amidohydrolase	2	1	1	1	1	1
1474130	1474130	1475941		+	-	1447	GSU1344	amidohydrolase	2	1	2	1	1	1
1476254	1476257	1476718	1476785	+	-	1448	GSU1345	Rrf2 family winged helix-turn-helix transcriptional regulator	415	439	508	1	0.000267461	4.53251e-05
1476786	1476786	1477799	1477872	+	cysP	1449	GSU1346	sulfate ABC transporter substrate-binding protein	1083	908	1308	0.961803	7.46486e-05	5.81006e-05
1477873	1477873	1478706	1478722	+	cysU	1450	GSU1347	sulfate ABC transporter membrane protein CysU	491	313	621	1	4.00015e-23	3.28691e-37
1478723	1478723	1479553	1479553	+	cysW	1451	GSU1348	sulfate ABC transporter membrane protein CysW	201	113	260	1	1.90457e-60	9.18148e-111
1479554	1479588	1480619	1480656	+	cysA	1452	GSU1349	sulfate ABC transporter ATP-binding protein	150	80	178	0.832194	2.49993e-69	3.69295e-99
1480657	1480657	1481451	1481521	+	thiF-2	1453	GSU1350	thiamin biosynthesis thiocarboxylate synthase	107	69	102	1.13746e-05	1.43927e-34	4.80319e-17
1481522	1481522	1482490		+	-	1454	GSU1351	sulfite reductase subunit	87	79	81	1.36477e-06	1.83899e-11	0.294362
	1482477	1482701	1482748	+	tusA-1	1455	GSU1352	tRNA (5-carboxymethylaminomethyl-2-thio-U34) synthesis sulfur carrier protein	91	98	92	0.000393392	0.016732	0.317924
1482995	1483045	1483320	1483320	+	-	1456	GSU1353	antitoxin, Phd family	26	26	28	1	1	1
1483321	1483325	1483636	1483636	+	-	1457	GSU1354	toxin, RelE family	12	13	15	1	1	1
1483720	1483800	1484162		+	-	1458	GSU1355	hypothetical protein	309	277	339	0.0505344	2.56523e-14	2.43586e-10
1485037			1483795	-	-	1459	predicted RNA	antisense: GSU1355 GSU1356	670	652	708	0.0100368	0.000131352	0.417894
	1484159	1485049	1485049	+	-	1460	GSU1356	transposase of ISGsu7	251	247	270	0.242833	3.4884e-06	0.00110724
1485050	1485112	1485468	1485497	+	-	1461	GSU1357	hypothetical protein	62	69	68	0.00360302	0.0146672	1
1485498	1485498	1487900	1487900	+	-	1462	GSU1358	hypothetical protein	42	44	47	0.04521	1	0.00584928
1487901	1487923	1491048	1491097	+	-	1463	GSU1359	helicase	28	26	31	1	1	1
1491108	1491108	1492871		+	-	1464	GSU1360	Sir2 superfamily protein	28	28	31	1	1	1
	1492861	1494282	1494327	+	-	1465	GSU1361	Piwi domain-containing protein	50	48	57	0.0272606	2.61775e-09	2.54676e-05
1494332	1494339	1495520	1495661	+	-	1466	GSU1362	hypothetical protein	28	28	33	1	1	1
1495662	1495662	1496804	1496804	+	-	1467	GSU1363	RNA-directed DNA polymerase	17	21	21	1	1	1
1496805	1496856	1497836	1497836	+	-	1468	GSU1364	HNH endonuclease family protein	23	27	25	1	1	1
1497891	1497891	1498937	1499587	+	-	1469	GSU1365	type II restriction endonuclease, zinc finger	29	34	35	1	1	1
1499646	1499653	1500306		+	-	1470	GSU1367	hypothetical protein	35	38	40	1	1	1
	1500306	1501178	1501277	+	-	1471	GSU1368	hypothetical protein	21	22	21	1	1	1
1501356	1501356	1501724	1501739	+	-	1472	GSU1369	endonuclease	14	11	15	1	1	1
1502966	1502966	1501914	1501726	-	-	1473	GSU1370	oxidoreductase, aldo/keto reductase family	26	23	23	1	1	1
1504253	1504224	1503127	1503121	-	namA	1474	GSU1371	NADPH-dependent enal/enone/nitroreductase, Oye family	52	42	45	3.9169e-08	5.95599e-14	1
1505203	1505187	1504327	1504327	-	ghr	1475	GSU1372	glyoxalate/3-oxopropanoate/4-oxobutanoate reductase	32	28	27	1	1	1
	1507225	1505600		-	mcp40H-26	1476	GSU1374	methyl-accepting chemotaxis sensory transducer, class 40H	2	2	2	1	1	1
	1507813	1508487	1508487	+	-	1477	GSU1375	hypothetical protein	5	5	6	1	1	1
1509309	1509292	1508471	1508277	-	-	1478	GSU1376	hypothetical protein	60	50	53	1.10978e-07	3.72396e-12	0.34668
1510266	1510168	1509386	1509382	-	-	1479	GSU1377	enoyl-CoA hydratase/isomerase	59	50	59	0.000154506	7.52282e-11	0.00681876
1510314	1510412	1511443	1511443	+	-	1480	GSU1378	metal-dependent hydrolase	10	10	11	1	1	1
1511596	1511605	1512036	1512053	+	fur	1481	GSU1379	ferric uptake regulation protein Fur	402	480	422	0.103307	0.0656312	1
1512128	1512280	1514271		+	feoB-1	1482	GSU1380	ferrous iron transport protein B	85	49	77	0.0027477	1.08805e-57	5.07252e-36
	1514268	1514450	1514455	+	-	1483	GSU1381	hypothetical protein	63	49	54	1.38312e-09	8.76745e-07	1
1514484	1514484	1515128	1515156	+	ideR	1484	GSU1382	iron/manganese-dependent transcriptional regulator	57	47	51	7.97325e-08	1.29451e-11	0.440474
1515337	1515383	1515928	1515928	+	-	1485	GSU1383	3'-to-5' exonuclease	3	3	3	1	1	1
1516009	1516009	1518660		+	cas3-2	1486	GSU1384	helicase Cas3	4	4	5	1	1	1
	1518657	1520177		+	cse1	1487	GSU1385	Cascade antiviral complex protein	11	11	14	1	1	1
	1520161	1520604	1520604	+	cse2	1488	GSU1386	CRISPR processing complex protein CasB	19	16	20	1	1	1
1520605	1520632	1521726	1521727	+	cse4	1489	GSU1387	CRISPR processing complex protein CasC	23	18	26	1	1	1
1521728	1521729	1522409		+	cas5e	1490	GSU1388	CRISPR processing complex protein CasD	27	22	29	1	1	1
	1522396	1523004	1523015	+	cse3	1491	GSU1389	CRISPR processing complex protein CasE	27	22	31	1	1	1
1523167	1523175	1523645		+	-	1492	GSU1390	antitoxin, XRE family	16	13	16	1	1	1
	1523642	1524226	1524253	+	-	1493	GSU1391	toxin, Fic family	11	9	11	1	1	1
1524254	1524254	1525174		+	cas1-2	1494	GSU1392	CRISPR-associated endodeoxyribonuclease Cas1	10	7	9	1	1	1
	1525155	1525460	1525528	+	cas2-2	1495	GSU1393	ssRNA endonuclease	15	12	16	1	1	1
1525564			1525595	+	-	1496	GSUC0039	CRISPR spacer 2.1	1	2	3	1	1	1
1525625			1525656	+	-	1497	GSUC0040	CRISPR spacer 2.2	2	1	3	1	1	1
1525686			1525717	+	-	1498	GSUC0041	CRISPR spacer 2.3	2	2	3	1	1	1
1525747			1525778	+	-	1499	GSUC0042	CRISPR spacer 2.4	3	2	4	1	1	1
1525808			1525839	+	-	1500	GSUC0043	CRISPR spacer 2.5	3	2	4	1	1	1
1525869			1525900	+	-	1501	GSUC0044	CRISPR spacer 2.6	3	2	4	1	1	1
1525930			1525961	+	-	1502	GSUC0045	CRISPR spacer 2.7	3	2	4	1	1	1
1525991			1526022	+	-	1503	GSUC0046	CRISPR spacer 2.8	4	3	5	1	1	1
1526052			1526083	+	-	1504	GSUC0047	CRISPR spacer 2.9	5	3	6	1	1	1
1526113			1526144	+	-	1505	GSUC0048	CRISPR spacer 2.10	4	4	6	1	1	1
1526174			1526206	+	-	1506	GSUC0049	CRISPR spacer 2.11	3	3	5	1	1	1
1526236			1526267	+	-	1507	GSUC0050	CRISPR spacer 2.12	2	2	3	1	1	1
1526297			1526328	+	-	1508	GSUC0051	CRISPR spacer 2.13	3	3	4	1	1	1
1526358			1526389	+	-	1509	GSUC0052	CRISPR spacer 2.14	5	5	7	1	1	1
1526419			1526450	+	-	1510	GSUC0053	CRISPR spacer 2.15	5	6	7	1	1	1
1526480			1526511	+	-	1511	GSUC0054	CRISPR spacer 2.16	3	4	4	1	1	1
1526541			1526572	+	-	1512	GSUC0055	CRISPR spacer 2.17	1	2	2	1	1	1
1526602			1526633	+	-	1513	GSUC0056	CRISPR spacer 2.18	2	4	4	1	1	1
1526663			1526694	+	-	1514	GSUC0057	CRISPR spacer 2.19	3	4	6	1	1	1
1526724			1526755	+	-	1515	GSUC0058	CRISPR spacer 2.20	4	4	7	1	1	1
1526785			1526816	+	-	1516	GSUC0059	CRISPR spacer 2.21	12	8	15	1	1	1
1526846			1526877	+	-	1517	GSUC0060	CRISPR spacer 2.22	19	13	22	1	1	1
1526907			1526938	+	-	1518	GSUC0061	CRISPR spacer 2.23	22	14	24	1	1	1
1526968			1526999	+	-	1519	GSUC0062	CRISPR spacer 2.24	20	14	22	1	1	1
1527029			1527060	+	-	1520	GSUC0063	CRISPR spacer 2.25	10	7	11	1	1	1
1527090			1527121	+	-	1521	GSUC0064	CRISPR spacer 2.26	12	9	14	1	1	1
1527151			1527182	+	-	1522	GSUC0065	CRISPR spacer 2.27	8	7	13	1	1	1
1527212			1527243	+	-	1523	GSUC0066	CRISPR spacer 2.28	7	6	12	1	1	1
1527273			1527304	+	-	1524	GSUC0067	CRISPR spacer 2.29	4	5	8	1	1	1
1527334			1527365	+	-	1525	GSUC0068	CRISPR spacer 2.30	6	6	6	1	1	1
1527395			1527426	+	-	1526	GSUC0069	CRISPR spacer 2.31	7	7	8	1	1	1
1527456			1527487	+	-	1527	GSUC0070	CRISPR spacer 2.32	7	7	9	1	1	1
1527517			1527548	+	-	1528	GSUC0071	CRISPR spacer 2.33	4	4	6	1	1	1
1527578			1527609	+	-	1529	GSUC0072	CRISPR spacer 2.34	5	5	8	1	1	1
1527639			1527670	+	-	1530	GSUC0073	CRISPR spacer 2.35	7	6	7	1	1	1
1527700			1527731	+	-	1531	GSUC0074	CRISPR spacer 2.36	8	7	8	1	1	1
1527761			1527792	+	-	1532	GSUC0075	CRISPR spacer 2.37	8	7	9	1	1	1
1527822			1527853	+	-	1533	GSUC0076	CRISPR spacer 2.38	6	5	8	1	1	1
1527883			1527914	+	-	1534	GSUC0077	CRISPR spacer 2.39	5	4	7	1	1	1
1527944			1527975	+	-	1535	GSUC0078	CRISPR spacer 2.40	4	3	6	1	1	1
1528005			1528036	+	-	1536	GSUC0079	CRISPR spacer 2.41	5	4	6	1	1	1
1528066			1528097	+	-	1537	GSUC0080	CRISPR spacer 2.42	8	7	10	1	1	1
1528127			1528158	+	-	1538	GSUC0081	CRISPR spacer 2.43	12	11	15	1	1	1
1528188			1528219	+	-	1539	GSUC0082	CRISPR spacer 2.44	14	12	18	1	1	1
1528249			1528280	+	-	1540	GSUC0083	CRISPR spacer 2.45	20	17	23	1	1	1
1528310			1528341	+	-	1541	GSUC0084	CRISPR spacer 2.46	19	16	21	1	1	1
1528371			1528402	+	-	1542	GSUC0085	CRISPR spacer 2.47	16	13	17	1	1	1
1528432			1528463	+	-	1543	GSUC0086	CRISPR spacer 2.48	9	7	9	1	1	1
1528493			1528524	+	-	1544	GSUC0087	CRISPR spacer 2.49	5	3	6	1	1	1
1528554			1528585	+	-	1545	GSUC0088	CRISPR spacer 2.50	6	5	7	1	1	1
1528615			1528646	+	-	1546	GSUC0089	CRISPR spacer 2.51	6	4	6	1	1	1
1528676			1528707	+	-	1547	GSUC0090	CRISPR spacer 2.52	3	2	3	1	1	1
1528737			1528768	+	-	1548	GSUC0091	CRISPR spacer 2.53	1	1	1	1	1	1
1528798			1528829	+	-	1549	GSUC0092	CRISPR spacer 2.54	2	1	2	1	1	1
1528859			1528890	+	-	1550	GSUC0093	CRISPR spacer 2.55	2	0	2	1	1	1
1528920			1528951	+	-	1551	GSUC0094	CRISPR spacer 2.56	3	1	3	1	1	1
1528981			1529012	+	-	1552	GSUC0095	CRISPR spacer 2.57	3	3	3	1	1	1
1529042			1529073	+	-	1553	GSUC0096	CRISPR spacer 2.58	2	3	4	1	1	1
1529103			1529134	+	-	1554	GSUC0097	CRISPR spacer 2.59	1	2	3	1	1	1
1529164			1529195	+	-	1555	GSUC0098	CRISPR spacer 2.60	0	1	1	1	1	1
1529225			1529256	+	-	1556	GSUC0099	CRISPR spacer 2.61	0	1	1	1	1	1
1529286			1529317	+	-	1557	GSUC0100	CRISPR spacer 2.62	0	1	2	1	1	1
1529347			1529378	+	-	1558	GSUC0101	CRISPR spacer 2.63	0	1	2	1	1	1
1529408			1529439	+	-	1559	GSUC0102	CRISPR spacer 2.64	0	0	1	1	1	1
1529469			1529500	+	-	1560	GSUC0103	CRISPR spacer 2.65	0	0	1	1	1	1
1529530			1529561	+	-	1561	GSUC0104	CRISPR spacer 2.66	1	1	2	1	1	1
1529591			1529622	+	-	1562	GSUC0105	CRISPR spacer 2.67	5	4	6	1	1	1
1529652			1529683	+	-	1563	GSUC0106	CRISPR spacer 2.68	8	7	8	1	1	1
1529713			1529744	+	-	1564	GSUC0107	CRISPR spacer 2.69	9	8	9	1	1	1
1529774			1529805	+	-	1565	GSUC0108	CRISPR spacer 2.70	9	8	11	1	1	1
1529835			1529866	+	-	1566	GSUC0109	CRISPR spacer 2.71	9	8	12	1	1	1
1529896			1529927	+	-	1567	GSUC0110	CRISPR spacer 2.72	8	7	11	1	1	1
1529957			1529988	+	-	1568	GSUC0111	CRISPR spacer 2.73	6	6	8	1	1	1
1530018			1530049	+	-	1569	GSUC0112	CRISPR spacer 2.74	5	5	7	1	1	1
1530079			1530110	+	-	1570	GSUC0113	CRISPR spacer 2.75	4	4	5	1	1	1
1530140			1530171	+	-	1571	GSUC0114	CRISPR spacer 2.76	2	3	4	1	1	1
1530201			1530232	+	-	1572	GSUC0115	CRISPR spacer 2.77	3	4	6	1	1	1
1530262			1530293	+	-	1573	GSUC0116	CRISPR spacer 2.78	4	7	7	1	1	1
1530323			1530354	+	-	1574	GSUC0117	CRISPR spacer 2.79	4	6	7	1	1	1
1530384			1530415	+	-	1575	GSUC0118	CRISPR spacer 2.80	4	4	5	1	1	1
1530445			1530476	+	-	1576	GSUC0119	CRISPR spacer 2.81	6	4	5	1	1	1
1530506			1530537	+	-	1577	GSUC0120	CRISPR spacer 2.82	8	7	9	1	1	1
1530567			1530598	+	-	1578	GSUC0121	CRISPR spacer 2.83	9	7	9	1	1	1
1530628			1530659	+	-	1579	GSUC0122	CRISPR spacer 2.84	7	7	8	1	1	1
1530689			1530720	+	-	1580	GSUC0123	CRISPR spacer 2.85	4	3	3	1	1	1
1530750			1530781	+	-	1581	GSUC0124	CRISPR spacer 2.86	4	2	3	1	1	1
1530811			1530842	+	-	1582	GSUC0125	CRISPR spacer 2.87	3	1	3	1	1	1
1530872			1530903	+	-	1583	GSUC0126	CRISPR spacer 2.88	3	1	3	1	1	1
1530933			1530964	+	-	1584	GSUC0127	CRISPR spacer 2.89	3	1	2	1	1	1
1530994			1531026	+	-	1585	GSUC0128	CRISPR spacer 2.90	4	2	3	1	1	1
1531056			1531087	+	-	1586	GSUC0129	CRISPR spacer 2.91	6	3	6	1	1	1
1531117			1531148	+	-	1587	GSUC0130	CRISPR spacer 2.92	6	3	6	1	1	1
1531178			1531209	+	-	1588	GSUC0131	CRISPR spacer 2.93	4	3	5	1	1	1
1531239			1531270	+	-	1589	GSUC0132	CRISPR spacer 2.94	2	1	2	1	1	1
1531300			1531331	+	-	1590	GSUC0133	CRISPR spacer 2.95	1	1	2	1	1	1
1531361			1531392	+	-	1591	GSUC0134	CRISPR spacer 2.96	1	1	2	1	1	1
1531422			1531453	+	-	1592	GSUC0135	CRISPR spacer 2.97	1	1	1	1	1	1
1531483			1531514	+	-	1593	GSUC0136	CRISPR spacer 2.98	2	1	2	1	1	1
1531544			1531575	+	-	1594	GSUC0137	CRISPR spacer 2.99	2	1	2	1	1	1
1531605			1531636	+	-	1595	GSUC0138	CRISPR spacer 2.100	2	1	3	1	1	1
1531666			1531697	+	-	1596	GSUC0139	CRISPR spacer 2.101	2	2	4	1	1	1
1531727			1531758	+	-	1597	GSUC0140	CRISPR spacer 2.102	2	2	4	1	1	1
1531788			1531819	+	-	1598	GSUC0141	CRISPR spacer 2.103	3	1	3	1	1	1
1531849			1531880	+	-	1599	GSUC0142	CRISPR spacer 2.104	3	2	3	1	1	1
1531910			1531941	+	-	1600	GSUC0143	CRISPR spacer 2.105	3	2	3	1	1	1
1531971			1532002	+	-	1601	GSUC0144	CRISPR spacer 2.106	2	2	2	1	1	1
1532032			1532063	+	-	1602	GSUC0145	CRISPR spacer 2.107	2	1	2	1	1	1
1532093			1532124	+	-	1603	GSUC0146	CRISPR spacer 2.108	3	1	2	1	1	1
1532154			1532185	+	-	1604	GSUC0147	CRISPR spacer 2.109	4	2	5	1	1	1
1532215			1532246	+	-	1605	GSUC0148	CRISPR spacer 2.110	4	3	5	1	1	1
1532276			1532307	+	-	1606	GSUC0149	CRISPR spacer 2.111	3	3	5	1	1	1
1532337			1532368	+	-	1607	GSUC0150	CRISPR spacer 2.112	2	3	2	1	1	1
1532398			1532429	+	-	1608	GSUC0151	CRISPR spacer 2.113	1	1	1	1	1	1
1532459			1532490	+	-	1609	GSUC0152	CRISPR spacer 2.114	1	1	1	1	1	1
1532520			1532551	+	-	1610	GSUC0153	CRISPR spacer 2.115	1	1	1	1	1	1
1532581			1532612	+	-	1611	GSUC0154	CRISPR spacer 2.116	1	2	1	1	1	1
1532642			1532673	+	-	1612	GSUC0155	CRISPR spacer 2.117	1	2	1	1	1	1
1532703			1532734	+	-	1613	GSUC0156	CRISPR spacer 2.118	1	1	1	1	1	1
1532764			1532795	+	-	1614	GSUC0157	CRISPR spacer 2.119	0	1	0	1	1	1
1532825			1532856	+	-	1615	GSUC0158	CRISPR spacer 2.120	1	1	1	1	1	1
1532886			1532917	+	-	1616	GSUC0159	CRISPR spacer 2.121	2	2	2	1	1	1
1532947			1532978	+	-	1617	GSUC0160	CRISPR spacer 2.122	2	2	3	1	1	1
1533008			1533039	+	-	1618	GSUC0161	CRISPR spacer 2.123	3	2	3	1	1	1
1533069			1533100	+	-	1619	GSUC0162	CRISPR spacer 2.124	1	1	2	1	1	1
1533130			1533161	+	-	1620	GSUC0163	CRISPR spacer 2.125	1	1	1	1	1	1
1533191			1533222	+	-	1621	GSUC0164	CRISPR spacer 2.126	1	1	1	1	1	1
1533252			1533283	+	-	1622	GSUC0165	CRISPR spacer 2.127	1	1	1	1	1	1
1533313			1533344	+	-	1623	GSUC0166	CRISPR spacer 2.128	1	1	1	1	1	1
1533374			1533405	+	-	1624	GSUC0167	CRISPR spacer 2.129	1	1	2	1	1	1
1533435			1533466	+	-	1625	GSUC0168	CRISPR spacer 2.130	1	1	2	1	1	1
1533496			1533527	+	-	1626	GSUC0169	CRISPR spacer 2.131	1	1	1	1	1	1
1533557			1533588	+	-	1627	GSUC0170	CRISPR spacer 2.132	0	0	0	1	1	1
1533618			1533649	+	-	1628	GSUC0171	CRISPR spacer 2.133	1	1	1	1	1	1
1533679			1533710	+	-	1629	GSUC0172	CRISPR spacer 2.134	1	1	1	1	1	1
1533740			1533771	+	-	1630	GSUC0173	CRISPR spacer 2.135	2	2	2	1	1	1
1533801			1533833	+	-	1631	GSUC0174	CRISPR spacer 2.136	1	2	2	1	1	1
1533863			1533894	+	-	1632	GSUC0175	CRISPR spacer 2.137	1	2	1	1	1	1
1533924			1533955	+	-	1633	GSUC0176	CRISPR spacer 2.138	1	1	1	1	1	1
1533985			1534016	+	-	1634	GSUC0177	CRISPR spacer 2.139	0	0	1	1	1	1
1534046			1534077	+	-	1635	GSUC0178	CRISPR spacer 2.140	1	0	1	1	1	1
1534107			1534138	+	-	1636	GSUC0179	CRISPR spacer 2.141	1	0	1	1	1	1
1534168			1534199	+	-	1637	GSUC0180	CRISPR spacer 2.142	2	2	3	1	1	1
1534229			1534260	+	-	1638	GSUC0181	CRISPR spacer 2.143	2	2	3	1	1	1
1538341	1538341	1534430	1534381	-	ompB	1639	GSU1394	laccase family multicopper oxidase	727	629	622	0.0239118	0.000775597	0.915769
1538690	1538690	1538433	1538342	-	-	1640	GSU1395	hypothetical protein	558	476	511	0.000185188	3.53816e-15	0.000490471
1538709			1538691	-	-	1641	predicted RNA	-	173	165	187	0.0668552	0.346172	1
1539306	1539306	1538953	1538710	-	-	1642	GSU1396	hypothetical protein	159	118	146	2.76017e-06	6.97403e-18	0.000131335
	1541027	1539324	1539307	-	-	1643	GSU1397	ABC transporter substrate-binding lipoprotein	314	329	290	0.00266285	0.0441114	0.435853
1541659	1541605	1541024		-	-	1644	GSU1398	SCO family protein	291	350	266	0.00326558	0.0751529	0.129679
1542821	1542821	1541757	1541757	-	corA-1	1645	GSU1399	magnesium transport protein CorA	6	5	5	1	1	1
1543735	1543727	1542825	1542822	-	-	1646	GSU1400	sensor diguanylate cyclase, PAS domain-containing	9	7	8	1	1	1
1544041	1544057	1547524	1547561	+	dnaE	1647	GSU1401	DNA polymerase III subunit alpha	63	66	64	0.054476	0.000151904	0.236444
1547562	1547562	1548521	1548525	+	accA	1648	GSU1402	acetyl-CoA carboxylase carboxyltransferase subunit alpha	175	146	172	0.0311268	1.65906e-13	4.69539e-07
1548567	1548636	1549379	1549651	+	rluB	1649	GSU1403	23S rRNA pseudouridine 2605 synthase	21	20	22	1	1	1
1550416	1550383	1549421	1549413	-	-	1650	GSU1404	radical SAM domain-containing iron-sulfur cluster-binding oxidoreductase	38	24	35	1	1	1
1550759	1550759	1550508	1550501	-	-	1651	GSU3529	hypothetical protein	22	21	23	1	1	1
1550920	1550920	1550771	1550760	-	-	1652	GSU1406	hypothetical protein, partial	14	16	17	1	1	1
1551900	1551900	1551013	1550989	-	-	1653	GSU1408	MRP-like NifH superfamily NTPase	17	17	19	1	1	1
	1552362	1551967	1551910	-	-	1654	GSU1409	NifU-like domain-containing protein	31	27	31	1	1	1
1552711	1552711	1552355		-	-	1655	GSU1410	hypothetical protein	35	32	34	1	1	1
1553749	1553727	1552732	1552712	-	-	1656	GSU1411	arsenite efflux pump ACR3 family transporter	36	33	38	1	1	1
1554160	1554160	1553750	1553750	-	-	1657	GSU1412	hypothetical protein	39	37	40	1	1	1
1554559	1554554	1554177	1554161	-	-	1658	GSU3530	nitrogenase molybdenum-iron cofactor biosynthesis NifB/NifX-like protein	38	38	37	1	1	1
1554806	1554935	1557469	1557469	+	-	1659	GSU1414	sensor histidine kinase response regulator, PAS, PAS and PAS domain-containing	20	20	19	1	1	1
1557661	1557696	1558091	1558134	+	-	1660	GSU1415	response regulator	70	69	67	2.4526e-05	3.10597e-05	1
1558135	1558135	1558917	1558956	+	-	1661	GSU1416	iron-sulfur cluster-binding flavodoxin	42	40	42	1	1	1
1559123			1559037	-	-	1662	tRNA-Leu1	tRNA-Leu1	1	2	2	1	1	1
	1559632	1559207		-	-	1663	GSU1417	response regulator	1	1	1	1	1	1
	1559969	1559619		-	-	1664	GSU1418	hypothetical protein	1	1	1	1	1	1
1560115	1560180	1560608	1560619	+	-	1665	GSU1419	helix-turn-helix XRE domain-containing protein	69	75	70	0.000237738	0.00157458	0.746135
1560620	1560620	1561411	1561417	+	-	1666	GSU1420	rRNA methyltransferase	52	58	56	0.00272634	0.00159278	1
1561425	1561425	1562555		+	sbcD-1	1667	GSU1421	DNA repair exonuclease SbcCD, D subunit	36	39	38	1	1	1
	1562555	1564729		+	sbcC-1	1668	GSU1422	DNA repair exonuclease SbcCD, C subunit	41	38	43	1	1	1
	1564707	1565051	1565051	+	hinT	1669	GSU1423	purine nucleoside phosphoramidase	65	72	73	0.0142167	0.0156596	1
1565052	1565076	1565639	1565657	+	-	1670	GSU1424	hypothetical protein	102	110	107	0.00344451	7.68646e-05	0.909739
1566092			1565706	-	-	1671	predicted RNA	-	638	430	534	8.20404e-06	5.091e-29	6.82082e-09
1566269	1566289	1567071	1567319	+	lgt	1672	GSU1425	prolipoprotein diacylglyceryl transferase	28	36	33	1	1	1
1567540	1567529	1567080	1566878	-	rsbW	1673	GSU1426	anti-sigma factor, protein serine/threonine kinase	87	91	94	0.00246646	9.57566e-05	0.852
1567876	1567876	1567541	1567541	-	rsbV	1674	GSU1427	anti-anti-sigma factor	126	124	126	9.05944e-05	1.93921e-06	1
	1571231	1567983	1567877	-	-	1675	GSU1429	sodium/solute symporter serine/threonine phosphatase domain-containing protein	17	19	18	1	1	1
	1571485	1571228		-	-	1676	GSU1430	hypothetical protein	22	21	21	1	1	1
1573058	1573053	1571470		-	-	1677	GSU1431	kinase	25	23	26	1	1	1
1573179	1573336	1575057		+	-	1678	GSU1432	hypothetical protein	121	128	126	0.0556118	0.000177467	0.22579
	1575054	1576670	1576670	+	-	1679	GSU1433	peptide ABC transporter substrate-binding lipoprotein	49	55	52	0.00353937	0.000235652	1
1576671	1576672	1577652	1577655	+	-	1680	GSU1434	peptide ABC transporter membrane protein	33	37	36	1	1	1
1577656	1577656	1578504	1578512	+	-	1681	GSU1435	peptide ABC transporter membrane protein	25	27	29	1	1	1
1578531	1578531	1579055	1579055	+	-	1682	GSU1436	hypothetical protein	40	45	44	1	1	1
1579056	1579076	1579870	1579872	+	-	1683	GSU1437	peptidase lipoprotein, M48 family	81	82	80	0.000129996	8.31997e-07	0.963109
1579873	1579873	1580751	1580916	+	-	1684	GSU1438	ATPase	52	50	55	0.00127248	7.63666e-07	0.158069
1580952	1580952	1581929	1581931	+	-	1685	GSU1440	corrinoid iron-sulfur protein/putative mercury methyltransferase HgcA	37	34	35	1	1	1
1581932	1581942	1582226	1582315	+	frx-1	1686	GSU1441	putative cobalamin-HgcA reductase HgcB	26	27	29	1	1	1
1582316	1582316	1583017	1583017	+	-	1687	GSU1442	carbonic anhydrase	29	25	27	1	1	1
1585065	1585065	1583101	1583095	-	-	1688	GSU1443	sensor histidine kinase response regulator, HAMP domain-containing	11	13	12	1	1	1
1585967	1585967	1585074	1585066	-	-	1689	GSU1444	ABC transporter substrate-binding protein	6	8	6	1	1	1
1586043	1586487	1588409	1588448	+	-	1690	GSU1445	ligand-gated TonB-dependent outer membrane channel	34	42	34	1	1	1
1588534			1588630	+	-	1691	predicted RNA	-	71	72	86	0.0476845	0.0744535	1
1588758	1588758	1590089	1591422	+	-	1692	GSU1446	radical SAM domain-containing iron-sulfur cluster-binding oxidoreductase	71	77	75	0.0111396	2.05522e-05	0.299584
1590392	1590368	1590150	1590090	-	-	1693	GSU1447	hypothetical protein	39	33	38	1	1	1
1591259	1591259	1590393	1590393	-	-	1694	GSU1448	metal-dependent phosphoesterase, PHP family	50	43	48	1.25238e-05	5.73203e-10	0.157639
1591423	1591423	1591653		+	-	1695	GSU1449	hypothetical protein	52	66	59	0.0266323	1	0.0169785
	1591650	1592306	1592483	+	-	1696	GSU1450	endonuclease III-like DNA glycosidase	52	58	52	4.24827e-05	0.00153034	0.280726
1592484	1592484	1593350	1593523	+	-	1697	GSU1451	glyoxalate/3-oxopropanoate/4-oxobutanoate reductase-like protein	181	149	191	0.142332	7.89031e-16	2.25034e-12
1594888	1594888	1593401	1593284	-	-	1698	GSU1452	TrmA family RNA methyltransferase	84	91	84	0.00183216	3.47855e-05	1
1595035	1595035	1596147		+	-	1699	GSU1453	hypothetical protein	15	21	16	1	1	1
	1596137	1597555		+	-	1700	GSU1454	CESA-like subfamily glycosyltransferase	23	31	28	1	1	1
	1597527	1597724		+	-	1701	GSU1455	hypothetical protein	29	27	33	1	1	1
	1597721	1600138	1600142	+	-	1702	GSU1456	hypothetical protein	27	28	28	1	1	1
1600143	1600143	1600910	1600913	+	-	1703	GSU1457	polysaccharide deacetylase domain-containing protein	25	30	32	1	1	1
1600914	1600914	1602488	1602576	+	-	1704	GSU1458	hypothetical protein	33	41	41	1	1	1
1602577	1602577	1603638	1603654	+	ispG	1705	GSU1459	4-hydroxy-3-methylbut-2-en-1-yl diphosphate synthase	109	142	119	0.0503138	0.156318	0.723741
1603655	1603655	1605367	1605390	+	proS	1706	GSU1460	prolyl-tRNA ligase	159	167	158	0.0601395	0.00988811	1
1605391	1605391	1606110	1606123	+	pyrF	1707	GSU1461	orotidine 5'-phosphate decarboxylase	198	183	205	0.0565241	3.29749e-10	2.02899e-05
1606130	1606130	1606867	1606905	+	rlmB	1708	GSU1462	23S rRNA (2'-O-methyl-G2251)-methyltransferase	80	84	93	0.0505528	1.14629e-05	0.0136765
1607068			1606982	-	-	1709	tRNA-Leu2	tRNA-Leu2	4	6	7	1	1	1
1607193			1607268	+	-	1710	tRNA-Ala4	tRNA-Ala4	12	17	16	1	1	1
1607356	1607435	1609219	1609232	+	aspS	1711	GSU1463	aspartyl-tRNA ligase	269	299	264	0.00811883	0.0984283	0.436397
1609233	1609233	1609922	1609929	+	-	1712	GSU1464	lysM domain-containing protein	155	152	167	0.0192721	1.69791e-09	0.000210561
1610061	1610225	1612447	1612490	+	icd	1713	GSU1465	isocitrate dehydrogenase	814	816	827	0.257179	0.146906	1
1612491	1612491	1613444	1613638	+	mdh	1714	GSU1466	malate dehydrogenase	1638	1376	1614	0.265646	0.00272156	0.176453
1613639	1613639	1613833	1613844	+	korD	1715	GSU1467	2-oxoglutarate:ferredoxin oxidoreductase, ferredoxin subunit	2053	1770	1961	0.00513222	1.02069e-07	0.0371761
1613845			1613856	+	-	1716	predicted RNA	-	2152	1884	2057	1.35044e-05	2.86936e-07	0.909739
1613857	1613857	1614990	1614992	+	korA	1717	GSU1468	2-oxoglutarate ferredoxin oxidoreductase subunit alpha	1626	1411	1521	0.0930697	0.0127322	0.965679
1614993	1614993	1615814	1615816	+	korB	1718	GSU1469	2-oxoglutarate ferredoxin oxidoreductase subunit beta	1765	1506	1653	0.0797006	0.00259856	0.545572
1615821	1615840	1616388	1616414	+	korC	1719	GSU1470	2-oxoglutarate:ferredoxin oxidoreductase subunit gamma	1317	1129	1248	0.00360302	4.88367e-06	0.254803
1616476	1616544	1617719	1617719	+	-	1720	GSU1471	cyclic diguanylate phosphodiesterase	72	98	77	0.00909538	0.90935	0.00528477
1617720	1617794	1618756	1618789	+	-	1721	GSU1472	PATAN domain-containing protein	94	101	89	9.57129e-06	2.68184e-05	0.641635
1618790	1618790	1619527	1619547	+	-	1722	GSU1473	hypothetical protein	73	80	73	0.000225293	0.000172672	1
1619631	1619636	1620250	1620250	+	-	1723	GSU1474	membrane protein DedA	24	29	28	1	1	1
1620251	1620269	1621036		+	trmJ	1724	GSU1475	tRNA (2'O-methyl-C32/U32)-methyltransferase	42	48	47	0.00618854	0.00691066	1
	1621033	1621326	1621336	+	-	1725	GSU1476	hypothetical protein	35	45	42	1	1	1
1621353	1621353	1621937	1621963	+	-	1726	GSU1477	LemA family lipoprotein	55	56	53	2.83263e-05	4.73691e-05	1
1621964	1621964	1622833	1622833	+	-	1727	GSU1478	hypothetical protein	30	29	32	1	1	1
1622850	1622850	1623476	1623596	+	-	1728	GSU1479	hypothetical protein	20	19	21	1	1	1
1625036	1625036	1623483	1623481	-	-	1729	GSU1480	RND family multidrug resistance efflux pump inner membrane protein EmrB	22	22	24	1	1	1
1626167	1626167	1625049	1625037	-	-	1730	GSU1481	RND family multidrug resistance efflux pump membrane fusion protein EmrA	29	31	32	1	1	1
	1627450	1626170	1626168	-	-	1731	GSU1482	RND family efflux pump outer membrane protein	25	32	26	1	1	1
1627892	1627877	1627428		-	-	1732	GSU1483	MarR family winged helix-turn-helix transcriptional regulator	28	37	35	1	1	1
1630245	1630230	1627987	1627973	-	-	1733	GSU1484	lytic transglycosylase domain-containing protein	27	37	27	1	1	1
1630437	1630456	1632747	1632747	+	rnr	1734	GSU1485	exoribonuclease R	101	92	98	0.0114649	1.42597e-08	0.00779657
1632748	1632842	1633708		+	tatC	1735	GSU1486	twin-arginine translocation pathway protein TatC	101	102	108	0.0142449	5.17872e-07	0.019339
	1633705	1634673		+	ribF	1736	GSU1487	riboflavin kinase and FAD synthetase	77	72	79	0.000225987	2.01885e-10	0.0125334
	1634670	1635710	1635729	+	-	1737	GSU1488	hypothetical protein	30	31	34	1	1	1
1635730	1635730	1637601	1637603	+	-	1738	GSU1489	polyprenyl-phospho-glycoside--protein O-glycosyltransferase	53	51	54	0.00313423	9.01775e-09	0.0154965
1637604	1637604	1638464	1638497	+	aroE	1739	GSU1490	shikimate 5-dehydrogenase	81	117	86	0.00107353	1	8.41354e-06
1638530	1638530	1640236	1640243	+	pilB	1740	GSU1491	type IV pilus biogenesis ATPase PilB	96	140	112	0.610396	1	0.235637
1640252	1640364	1641461	1641490	+	pilT-4	1741	GSU1492	twitching motility pilus retraction protein	188	226	220	0.963675	0.0751664	0.289541
1641494	1641498	1642715	1642715	+	pilC	1742	GSU1493	type IV pilus inner membrane protein PilC	174	195	190	0.24667	0.00338627	0.245909
1642716	1642719	1644371	1644404	+	pilS	1743	GSU1494	sensor histidine kinase PilS, PAS domain-containing	72	89	84	0.453967	0.0305281	0.446667
1644405	1644405	1645781	1645943	+	pilR	1744	GSU1495	sigma-54-dependent transcriptional response regulator PilR	81	95	86	0.0118148	0.00430189	1
1645944	1645944	1646216	1646230	+	pilA-N	1745	GSU1496	hypothetical protein	4810	7467	6140	1	0.466658	0.594186
1646231			1646242	+	-	1746	predicted RNA	-	5373	8307	7074	1	0.973301	0.306974
1646243	1646244	1646618	1646650	+	pilA-C	1747	GSU1497	hypothetical protein	6531	9664	8591	1	1	1
1646686	1646686	1648434		+	xapA	1748	GSU1498	hypothetical protein	178	295	260	0.336131	0.0249796	0.477819
	1648431	1649222		+	xapB	1749	GSU1499	hypothetical protein	138	186	192	0.400685	0.567573	0.00713137
	1649222	1650076	1650089	+	-	1750	GSU1500	hypothetical protein	117	165	173	0.0218068	1	0.00344888
1650090	1650090	1651001		+	xapD	1751	GSU1501	ABC transporter ATP-binding protein	131	170	190	0.389722	0.110474	6.72698e-05
	1650998	1651852	1651852	+	xapE	1752	GSU1502	phosphoribose diphosphate:decaprenyl-phosphate phosphoribosyltransferase	73	121	110	0.257658	0.19937	1
1651853	1651860	1652762	1652762	+	xapF	1753	GSU1503	glycosyltransferase	49	84	78	0.31952	0.149377	1
1652763	1652766	1653617	1653617	+	xapG	1754	GSU1504	ABC transporter membrane protein, ABC-2 family	40	63	63	0.512234	1	0.767168
1653618	1653624	1654892		+	xapH	1755	GSU1505	ABC transporter ATP-binding protein	63	96	99	0.00963394	0.846316	0.00754838
	1654889	1655848		+	xapI	1756	GSU1506	SAM-dependent methyltransferase, FkbM family	74	103	109	0.395587	0.713938	0.00807466
	1655848	1656882	1656882	+	xapJ	1757	GSU1507	ADP-heptose--lipopolysaccharide heptosyltransferase	48	65	69	1	0.498054	0.100991
1656883	1656949	1658067		+	-	1758	GSU1508	hypothetical protein	33	45	46	1	1	1
	1658057	1659070	1659208	+	-	1759	GSU1509	glycosyltransferase	33	47	48	1	1	0.757011
1659209	1659209	1660141	1660142	+	-	1760	GSU1510	glycosyltransferase	32	44	45	1	1	1
1660143	1660143	1660937	1661000	+	-	1761	GSU1510.1	glycosyltransferase	30	39	39	1	1	1
1661066	1661066	1662187	1662215	+	-	1762	GSU1511	glycosyltransferase	41	59	55	1	0.931914	1
1662221	1662260	1663624		+	-	1763	GSU1512	hypothetical protein	90	109	115	1	0.0154347	0.00212126
	1663621	1664547		+	-	1764	GSU1513	SAM-dependent methyltransferase, type 11	69	78	82	0.0914566	0.000710618	0.147729
	1664544	1665635	1665635	+	-	1765	GSU1514	ADP-heptose--lipopolysaccharide heptosyltransferase	34	49	49	1	1	0.736847
1665689			1665763	+	-	1766	tRNA-Val1	tRNA-Val1	137	210	178	0.478019	0.197238	0.000546986
1665764	1665813	1667750	1667809	+	thrS	1767	GSU1515	threonyl-tRNA ligase	338	453	334	0.0136033	1	0.00739954
1667810	1667810	1668280	1668304	+	infC	1768	GSU1516	translation initiation factor IF-3	566	672	577	0.112	0.299139	0.952372
1668305			1668317	+	-	1769	predicted RNA	-	670	999	765	0.00665501	0.670458	1.11909e-07
1668318	1668318	1668515	1668522	+	rpmI	1770	GSU1517	50S ribosomal protein L35	880	1197	1022	0.58998	1	0.955187
1668523			1668604	+	-	1771	predicted RNA	-	920	1145	1126	0.384058	0.0340125	0.480447
1668605	1668605	1668958	1668968	+	rplT	1772	GSU1518	50S ribosomal protein L20	1027	1251	1292	1	0.209552	0.419904
1668970	1669033	1670052	1670052	+	pheS	1773	GSU1519	phenylalanyl-tRNA ligase subunit alpha	191	252	204	0.0869917	1	0.136895
1670053			1670079	+	-	1774	predicted RNA	-	169	213	164	0.00144817	1	5.19548e-05
1670080	1670120	1672525	1672587	+	pheT	1775	GSU1520	phenylalanyl-tRNA ligase subunit beta	150	159	150	0.0296333	0.00316965	1
1672588			1672619	+	-	1776	predicted RNA	-	227	281	244	0.00273681	0.984322	0.00273715
1672620	1672620	1672895	1672915	+	ihfA-1	1777	GSU1521	integration host factor subunit alpha	415	611	485	0.4432	1	0.366658
1672916	1672916	1673266	1673274	+	-	1778	GSU1522	MerR family transcriptional regulator	347	536	411	0.695384	1	0.157865
1673275			1673351	+	-	1779	tRNA-Pro2	tRNA-Pro2	41	62	51	0.627404	0.132472	0.00101303
1673416	1673452	1674240	1674264	+	surE	1780	GSU1523	5'(3')-nucleotidase/polyphosphatase	16	24	17	1	1	1
1674267	1674268	1674918	1674918	+	pcm	1781	GSU1524	protein-L-isoaspartate O-methyltransferase	98	131	115	0.0562414	0.368794	0.411577
1674945	1674951	1675937	1675971	+	rpoS	1782	GSU1525	RNA polymerase sigma-38 factor, stationary phase	69	89	71	0.000379976	0.174652	0.00350475
1675972	1675972	1676487	1676546	+	apt	1783	GSU1526	adenine phosphoribosyltransferase	78	83	81	0.000427016	0.000165605	1
1676547			1676623	+	-	1784	tRNA-Arg2	tRNA-Arg2	9	10	9	1	1	1
1676885	1676885	1678174	1678174	+	-	1785	GSU1527	hypothetical protein	6	7	7	1	1	1
1678422	1678422	1679318	1679327	+	-	1786	GSU1528	ABC transporter substrate-binding protein	13	13	14	1	1	1
1679328	1679328	1681919	1681919	+	-	1787	GSU1529	sensor histidine kinase response regulator, PAS domain-containing	7	7	7	1	1	1
	1682881	1682006	1682000	-	hisGL	1788	GSU1530	ATP phosphoribosyltransferase	115	117	109	3.50318e-05	7.72036e-08	1
1683391	1683255	1682878		-	hisI	1789	GSU1531	phosphoribosyl-AMP cyclohydrolase	135	143	135	0.000162179	2.32253e-05	1
1683588	1683601	1683942		+	-	1790	GSU1532	hypothetical protein	34	32	34	1	1	1
	1683933	1687127		+	recC	1791	GSU1533	exodeoxyribonuclease V subunit gamma	22	20	22	1	1	1
	1687124	1690738		+	recB	1792	GSU1534	exodeoxyribonuclease V subunit beta	18	14	17	1	1	1
	1690735	1692522	1692522	+	recD	1793	GSU1535	exodeoxyribonuclease V subunit alpha	16	13	16	1	1	1
	1693253	1692561	1692475	-	-	1794	GSU1536	hypothetical protein	65	62	70	0.00177484	1.68666e-07	0.0467331
1694901	1694872	1693250		-	exeA	1795	GSU1537	peptidoglycan-binding ATPase	152	161	157	0.124674	0.00314055	0.486388
1695043	1695181	1696440	1696446	+	-	1796	GSU1538	cytochrome c	126	87	107	1.14894e-05	1.44536e-33	2.65385e-11
1696579	1696580	1697395	1697510	+	xth	1797	GSU1539	exonuclease III	11	12	11	1	1	1
1697904	1697915	1699129	1699129	+	-	1798	GSU1540	lipoprotein	15	15	15	1	1	1
1699130	1699356	1700159	1700166	+	-	1799	GSU1541	transposase, Y1_Tnp domain-containing	16	17	20	1	1	1
1700513	1700490	1700197	1700109	-	-	1800	GSU1542	antitoxin, XRE family	17	18	17	1	1	1
1700779	1700779	1700555	1700555	-	-	1801	GSU3533	toxin, RelE family, partial	15	17	16	1	1	1
1700851	1700893	1701339	1701373	+	-	1802	GSU1544	hypothetical protein	10	10	11	1	1	1
1701434	1701434	1702048	1702048	+	-	1803	GSU1545	homoserine/homoserine lactone/threonine efflux protein	8	8	9	1	1	1
1702091	1702227	1703093	1703167	+	-	1804	GSU1546	hypothetical protein	4	4	5	1	1	1
1703168	1703173	1704594	1704609	+	-	1805	GSU1547	hypothetical protein	22	20	22	1	1	1
1704695	1704695	1705180	1705207	+	-	1806	GSU1548	hypothetical protein	28	27	30	1	1	1
1705208	1705208	1705816	1705816	+	-	1807	GSU1549	transglutaminase-like superfamily protein	20	17	22	1	1	1
1706004	1705991	1705788	1705762	-	-	1808	GSU1550	4-oxalocrotonate tautomerase superfamily protein	18	16	21	1	1	1
1706285	1706285	1708270	1708272	+	-	1809	GSU1551	HAMP and SpoIIE domain-containing protein	14	19	16	1	1	1
1708328	1708329	1708859	1708859	+	-	1810	GSU1552	hypothetical protein	48	55	59	0.111887	0.0160039	0.732694
1708860	1708870	1709250	1709251	+	-	1811	GSU1553	hypothetical protein	31	36	39	1	1	1
1709252	1709258	1710427	1710429	+	-	1812	GSU1554	diguanylate cyclase	32	34	37	1	1	1
1713805	1713805	1710467	1710467	-	-	1813	GSU1555	sensor histidine kinase response regulator, 5TM, PAS, PAS, GAF and PAS domain-containing	8	8	9	1	1	1
1715005	1714971	1714042	1714042	-	-	1814	GSU1556	lipoprotein	26	36	8	1	1	1
1715006			1715123	-	-	1815	GSUR3007 (GSU1556)	cyclic diguanylate-responsive riboswitch; GSUR3007	31	46	12	1	1	1
1715264	1715267	1716091	1716241	+	-	1816	GSU1557	mechanosensitive ion channel family protein	52	34	42	2.57788e-11	4.86121e-23	1
1716242	1716242	1716349	1716477	+	-	1817	GSU1558	hypothetical protein	42	32	38	1	1	1
1716483	1716495	1718090	1718090	+	-	1818	GSU1560	radical SAM domain-containing iron-sulfur cluster-binding oxidoreductase	4	4	4	1	1	1
1718257	1718260	1720248	1720261	+	-	1819	GSU1561	membrane transglycosylase and transpeptidase PBP1A	29	33	30	1	1	1
1720262	1720262	1720561	1720605	+	-	1820	GSU1562	hypothetical protein	42	38	44	1	1	1
1720606	1720606	1723578	1723594	+	-	1821	GSU1564	Glu/Leu/Phe/Val dehydrogenase	65	57	64	0.00597702	6.38511e-12	0.000146394
1723607	1723607	1723798	1723849	+	-	1822	GSU1565	hypothetical protein	89	79	94	0.00463515	4.10503e-05	0.25444
1723907	1723907	1724365	1724533	+	-	1823	GSU1566	2'-deoxyribonucleoside glycosidase	59	49	59	9.44385e-05	6.07405e-09	0.0633239
	1724702	1725562	1725562	+	htpX-2	1824	GSU1567	membrane-bound zinc-dependent protease HtpX	2	1	2	1	1	1
1725572	1725585	1725878	1725950	+	-	1825	GSU1568	hypothetical protein	6	5	6	1	1	1
1725951	1725951	1726166	1726166	+	-	1826	GSU1569	transcriptional repressor	3	1	3	1	1	1
1726389	1726389	1727333	1727333	+	-	1827	GSU1570	TerC family membrane protein	3	3	3	1	1	1
	1727546	1728643	1728643	+	-	1828	GSU1571	hypothetical protein	5	5	5	1	1	1
1728700	1728700	1729227	1729227	+	-	1829	GSU1572	RibD_C domain-containing protein	6	5	6	1	1	1
1729470	1729470	1730225		+	-	1830	GSU1573	protease, Abi superfamily	5	5	5	1	1	1
	1730222	1730488	1730544	+	-	1831	GSU1574	hypothetical protein	15	13	14	1	1	1
1730551	1730551	1731279	1731303	+	-	1832	GSU1575	SAM-dependent methyltransferase	5	5	6	1	1	1
1731304	1731304	1732110	1732114	+	-	1833	GSU1576	short-chain dehydrogenase	11	9	11	1	1	1
1732617			1732543	-	-	1834	tRNA-Val2	tRNA-Val2	0	0	1	1	1	1
1732825	1732915	1733445	1733456	+	cobA	1835	GSU1577	cob(I)yrinate a,c-diamide adenosyltransferase	43	80	50	0.0264423	0.0111269	6.37563e-15
1733457	1733457	1733861	1733863	+	-	1836	GSU1578	(R)-methylmalonyl-CoA mutase, adenosylcobamide-binding subunit	66	97	66	0.000150374	1	4.46088e-09
1733934	1733948	1734907	1734908	+	-	1837	GSU1579	protein kinase, ArgK family	119	122	128	0.0264498	1.15896e-07	0.00377998
1734981	1734986	1735852	1735852	+	-	1838	GSU1580	peptidoglycan L,D-transpeptidase	21	34	23	1	1	1
1735853	1735907	1738549	1738549	+	ccaA	1839	GSU1581	adenosine-specific tRNA nucleotidyltransferase	16	20	17	1	1	1
	1739947	1738586	1738306	-	bioA	1840	GSU1582	lysine--8-amino-7-oxononanoate aminotransferase	40	42	40	1	1	1
	1740662	1739940		-	bioD	1841	GSU1583	dethiobiotin synthetase	39	41	36	1	1	1
1741647	1741644	1740655		-	bioB	1842	GSU1584	biotin synthase	45	55	45	1	0.0222577	0.0511274
1741865	1741876	1742355	1742358	+	-	1843	GSU1585	hypothetical protein	252	303	315	1	0.0110546	0.00508296
1742359			1742380	+	-	1844	predicted RNA	-	274	380	318	0.0333305	1	0.000907533
1742381	1742381	1743538	1743541	+	nusA	1845	GSU1586	transcription elongation factor NusA	347	394	367	0.04602	0.029204	1
1743542	1743542	1744159		+	ylxRQ	1846	GSU1587	RNA-binding protein YlxRQ	252	272	282	0.389644	6.1816e-05	0.00394584
	1744137	1746788	1746793	+	infB	1847	GSU1588	translation initiation factor IF-2	557	533	567	0.396642	0.0950656	0.974521
1746794			1746807	+	-	1848	predicted RNA	-	457	419	456	0.000687404	0.013406	0.997111
1746808	1746856	1747212		+	rbfA	1849	GSU1589	ribosome-binding factor A	355	358	383	0.0625851	8.0888e-08	0.000710582
	1747205	1748155	1748155	+	-	1850	GSU1590	phosphoesterase	299	305	328	0.506606	0.00425805	0.0854483
1748156	1748161	1749075	1749164	+	truB	1851	GSU1591	tRNA pseudouridine 55 synthase	90	109	110	0.604919	0.0130787	0.111258
1749165			1749182	+	-	1852	predicted RNA	-	607	813	771	0.417309	1	0.147729
1749183	1749199	1749465	1749465	+	rpsO	1853	GSU1592	30S ribosomal protein S15	1008	1255	1267	1	0.654405	0.435808
1749466	1749610	1751832	1751876	+	pnp	1854	GSU1593	polynucleotide phosphorylase/polyadenylase	223	243	239	0.118996	0.0705533	1
1751877	1751877	1753133	1753144	+	-	1855	GSU1594	zinc-dependent peptidase	99	114	119	0.891639	0.00103256	0.00381391
1753145	1753145	1753594	1753596	+	dut	1856	GSU1595	deoxyuridine 5'-triphosphate nucleotidohydrolase	70	92	83	0.0539126	0.453288	0.332476
1753638	1753639	1754250	1754251	+	yrdC	1857	GSU1596	tRNA (N6-threonylcarbamyl-A37) modification ATPase	96	108	104	0.005603	0.000710618	1
1754252	1754252	1754614	1754614	+	-	1858	GSU1597	hypothetical protein	51	57	56	0.021461	0.126546	0.86196
1754743	1754799	1755338	1755338	+	-	1859	GSU1598	hypothetical protein	305	441	364	0.821407	1	0.474047
1755339	1755360	1755542	1755542	+	rpmF	1860	GSU1599	50S ribosomal protein L32	855	1089	940	0.298562	0.252343	1
1755543			1755580	+	-	1861	predicted RNA	-	305	301	303	1.84334e-05	0.00663756	0.221214
1755581	1755588	1756628	1756628	+	plsX	1862	GSU1600	phosphate acyltransferase	256	291	286	0.675193	0.115548	0.702069
1756629	1756641	1757621	1757643	+	fabH-2	1863	GSU1601	3-oxoacyl-ACP synthase	285	318	305	0.357713	0.0756703	1
1757644	1757644	1758567	1758577	+	fabD-2	1864	GSU1602	malonyl-CoA--acyl carrier protein transacylase	309	301	319	0.185063	0.000396266	0.084521
1758578	1758578	1759318	1759393	+	fabG-2	1865	GSU1603	3-oxoacyl-ACP reductase	211	206	218	0.101043	2.37939e-07	0.00136777
1759394			1759404	+	-	1866	predicted RNA	-	571	606	621	0.00691608	0.192401	0.401299
1759405	1759405	1759638	1759641	+	acpP-2	1867	GSU1604	acyl carrier protein	2390	2341	2507	0.101433	0.00398978	0.480447
1759642			1759763	+	-	1868	predicted RNA	-	1545	1699	1734	0.310557	0.00213145	0.101488
1759764	1759777	1761009	1761011	+	fabF-2	1869	GSU1605	3-oxoacyl-(acyl carrier protein) synthase II	769	779	793	0.005655	0.0147691	1
1761015	1761020	1761466	1761468	+	rpiB	1870	GSU1606	ribose-5-phosphate isomerase B	524	508	548	0.136694	1.38962e-06	0.00238503
1761469			1761485	+	-	1871	predicted RNA	-	426	457	441	0.00102834	0.164922	0.104808
1761486	1761559	1762806	1762819	+	glyA	1872	GSU1607	serine hydroxymethyltransferase	358	366	362	0.0129338	0.000905915	1
1762919	1762931	1763704	1763770	+	-	1873	GSU1608	hypothetical protein	15	15	16	1	1	1
1763892	1763892	1765391	1765391	+	-	1874	GSU1609	RND family efflux pump outer membrane protein	78	88	79	0.00139147	0.000430142	1
1765411	1765420	1766604		+	-	1875	GSU1610	RND family efflux pump membrane fusion lipoprotein	50	49	50	0.000235528	1.03438e-07	0.374918
	1766601	1769699		+	-	1876	GSU1611	RND family efflux pump inner membrane protein	28	33	31	1	1	1
	1769696	1770439	1770553	+	gpmA	1877	GSU1612	phosphoglyceromutase	32	29	34	1	1	1
	1771315	1770458	1770187	-	-	1878	GSU1613	endonuclease III family protein	43	40	40	1	1	1
1771717	1771716	1771312		-	-	1879	GSU1614	Rossmann fold nucleotide-binding protein	98	78	91	9.63615e-07	4.51415e-13	0.03214
	1773076	1771799		-	-	1880	GSU1615	redox-active membrane protein	2	2	1	1	1	1
	1774522	1773293		-	-	1881	GSU1616	DNA polymerase IV	0	0	0	1	1	1
	1775183	1774572		-	lexA-2	1882	GSU1617	LexA family transcriptional repressor	0	0	0	1	1	1
1776299	1776254	1775391	1775391	-	cheX-4	1883	GSU1618	protein phosphoaspartate phosphatase CheX	1	1	1	1	1	1
	1776660	1776301		-	cheY-4	1884	GSU1619	response receiver CheY	0	0	0	1	1	1
1778940	1778940	1776814	1776807	-	-	1885	GSU1620	hypothetical protein	9	8	9	1	1	1
1779461	1779447	1778944	1778941	-	-	1886	GSU1621	hypothetical protein	14	7	8	1	1	1
1779620	1779695	1781644	1781737	+	-	1887	GSU1622	D-lactate/L-lactate/glycolate transporter	1	1	1	1	1	1
1781738	1781738	1783111	1783119	+	glcD-2	1888	GSU1623	D-lactate/glycolate dehydrogenase, FAD-binding protein	6	6	6	1	1	1
1783122	1783122	1784372	1784380	+	glcF-2	1889	GSU1624	D-lactate/glycolate dehydrogenase, iron-sulfur cluster-binding protein	6	5	6	1	1	1
1784523	1784543	1785268	1785279	+	-	1890	GSU1626	GntR family transcriptional regulator	57	84	62	0.00448552	1	6.92765e-05
1785500			1785414	-	-	1891	tRNA-Leu3	tRNA-Leu3	102	135	131	0.103862	1	0.0709243
1785975	1785975	1785607	1785501	-	secG	1892	GSU1627	preprotein translocase subunit SecG	487	540	520	0.112379	0.00350031	0.545936
1786829	1786818	1786063	1785976	-	tpi	1893	GSU3627	triosephosphate isomerase	136	120	132	0.000124001	2.19184e-13	0.00163471
1788127	1788026	1786830	1786830	-	pgk	1894	GSU3628	phosphoglycerate kinase	152	140	145	0.00821518	8.52015e-10	0.00414814
1789151	1789134	1788133	1788130	-	gapA	1895	GSU1629	glyceraldehyde-3-phosphate dehydrogenase, type I	183	182	176	0.0104898	1.91077e-06	0.160737
1789366	1789366	1791438	1791522	+	-	1896	GSU1630	sensor histidine kinase, HAMP and PAS domain-containing	29	40	34	1	1	1
1791581	1791581	1792366	1792379	+	-	1897	GSU1631	metal-dependent hydrolase	130	165	151	0.381206	0.216975	1
1792385			1792403	+	-	1898	predicted RNA	-	165	239	188	0.198109	0.247223	0.000223586
1792404	1792586	1793881		+	purB	1899	GSU1632	adenylosuccinate lyase	180	206	169	0.00306925	0.0693936	0.217126
	1793874	1794968		+	mscS-1	1900	GSU1633	small-conductance mechanosensitive ion channel	115	131	119	0.0112009	0.000632965	1
	1794969	1797959	1797959	+	purSL	1901	GSU1634	phosphoribosylformylglycinamidine synthase, PurS and PurL domains	154	147	153	0.00861938	2.14058e-05	0.297251
1797960	1797963	1798790	1798790	+	purQ	1902	GSU1635	phosphoribosylformylglycinamidine synthase	167	156	164	0.00522898	2.50788e-10	0.00188132
1798791	1798827	1800227	1800244	+	purF	1903	GSU1636	glutamine--phosphoribosylpyrophosphate amidotransferase	178	161	177	0.0470344	1.19823e-08	0.000790639
1800245	1800245	1800793	1800815	+	pyrE	1904	GSU1637	orotate phosphoribosyltransferase	120	114	124	0.000419877	3.86105e-09	0.0370806
1800866	1800866	1801564	1801564	+	-	1905	GSU1638	hypothetical protein	10	10	10	1	1	1
1801647	1801649	1802062	1802062	+	-	1906	GSU1639	Rrf2 family winged helix-turn-helix transcriptional regulator	848	652	827	0.0231705	1.34749e-11	1.21084e-05
1802063			1802159	+	-	1907	predicted RNA	-	289	203	275	1.04564e-05	1.79235e-14	0.000372963
1802160	1802206	1803558	1803558	+	cydA	1908	GSU1640	cytochrome bd menaquinol oxidase, subunit I	1626	310	1543	0.116883	0	0
1803559	1803560	1804588	1804750	+	cydB	1909	GSU1641	cytochrome bd menaquinol oxidase, subunit II	563	45	430	1.24951e-07	0	0
1805439	1805412	1804918	1804633	-	-	1910	GSU1642	ferritin-like domain-containing protein	244	213	234	4.2367e-05	4.30726e-16	0.000239993
1805524	1805539	1806489	1806489	+	-	1911	GSU1643	response receiver-modulated diguanylate cyclase	16	14	16	1	1	1
1806625	1806632	1808311	1808333	+	-	1912	GSU1644	ABC transporter ATP-binding protein	90	113	89	0.0295827	0.110474	0.562779
1809431	1809430	1808405	1808387	-	-	1913	GSU1646	lipoprotein	28	37	28	1	1	1
1809949	1809822	1809622	1809595	-	-	1914	GSU1647	hypothetical protein	414	398	441	0.00595169	5.65773e-09	0.00252156
	1810905	1810093	1810012	-	-	1915	GSU1648	cytochrome c	54	51	46	2.38004e-09	2.15145e-07	0.403356
1812013	1812005	1810902		-	-	1916	GSU1649	cytochrome b/b6 complex, cytochrome b subunit	54	62	48	1.64872e-07	0.00153977	0.00188178
1812611	1812433	1812014	1812014	-	-	1917	GSU1650	cytochrome b/b6 complex, iron-sulfur cluster-binding subunit	79	71	72	6.50386e-07	3.32551e-08	1
1812778	1812791	1813732	1813732	+	fbp	1918	GSU1651	fructose-1,6-bisphosphatase	204	229	199	0.0074746	0.00523956	1
1813733	1813768	1814037	1814038	+	-	1919	GSU1652	hypothetical protein	292	270	279	4.8446e-06	1.00389e-10	0.245909
1814146	1814180	1815616	1815616	+	-	1920	GSU1653	sigma-54-dependent transcriptional response regulator	13	13	15	1	1	1
1816800	1816772	1815723	1815494	-	-	1921	GSU1654	response receiver-modulated cyclic diguanylate phosphodiesterase	62	53	59	2.21307e-05	2.93115e-13	0.00639529
1819333	1819275	1816801	1816801	-	-	1922	GSU1655	response receiver sensor histidine kinase response regulator, PAS and GAF domain-containing	33	36	34	1	1	1
1820713	1820688	1819426	1819426	-	-	1923	GSU1656	response receiver sensor diguanylate cyclase, PAS domain-containing	47	57	48	0.00118076	0.0252086	0.207714
	1821014	1823404		+	-	1924	GSU1657	ComEC-like competence protein	4	5	4	1	1	1
1823452	1823465	1824841	1824883	+	-	1925	GSU1658	response receiver-modulated diguanylate cyclase	101	126	1	0	0.0281449	0
1824884	1824884	1826125	1826157	+	hisS	1926	GSU1659	histidyl-tRNA ligase	124	124	149	0.940412	8.52324e-07	3.45578e-07
1826295	1826362	1828905	1828949	+	acnB	1927	GSU1660	bifunctional aconitate hydratase 2/2-methylisocitrate dehydratase	432	374	427	0.0116961	0.00037278	0.547781
1829641	1829641	1829012	1829012	-	-	1928	GSU1661	hypothetical protein	5	5	4	1	1	1
1830808	1830658	1829741	1829741	-	-	1929	GSU1662	hypothetical protein	4	3	3	1	1	1
1830975	1830975	1831946	1831958	+	-	1930	GSU1663	nucleoside phosphorylase	8	8	8	1	1	1
1832008	1832016	1832429	1832525	+	-	1931	GSU1664	hypothetical protein	15	16	17	1	1	1
1833381	1833381	1832431	1832431	-	-	1932	GSU1665	rhomboid-like membrane protein	10	10	10	1	1	1
1833412	1833515	1833745	1833748	+	-	1933	GSU1666	iron-sulfur cluster-binding oxidoreductase	15	15	16	1	1	1
1833749	1833749	1834057	1834102	+	-	1934	GSU1667	hypothetical protein	11	12	11	1	1	1
1834354	1834333	1834073	1834067	-	-	1935	GSU1668	hypothetical protein	19	15	18	1	1	1
1834547	1834575	1834766		+	-	1936	GSU1669	hypothetical protein	34	26	36	1	1	1
	1834766	1835122	1835521	+	-	1937	GSU1670	lipoprotein	35	26	35	1	1	1
	1836106	1835138		-	-	1938	GSU1671	response receiver-modulated diguanylate cyclase	1	2	1	1	1	1
1836113	1836269	1837252	1837537	+	hprA	1939	GSU1672	hydroxypyruvate reductase	23	29	24	1	1	1
1837481	1837454	1837308	1837288	-	-	1940	GSU1673	hypothetical protein	119	105	136	0.0680026	4.49776e-05	0.0120341
1837558	1837558	1837851	1837885	+	-	1941	GSU1674	hypothetical protein	36	40	40	1	1	1
1837924	1837968	1838432	1838504	+	-	1942	GSU1676	hypothetical protein	50	48	53	0.00140333	2.6998e-05	0.501905
1838590	1838601	1841075		+	-	1943	GSU1677	acyl-(acyl carrier protein) ligase, acyl carrier, [acyl-]glycerolphosphate acyltransferase fusion protein	26	29	26	1	1	1
	1841076	1843691	1843765	+	-	1944	GSU1678	cation-translocating P-type ATPase	20	20	20	1	1	1
1845133	1845126	1843804	1843550	-	-	1945	GSU1679	hypothetical protein	19	23	20	1	1	1
1845599	1845596	1845165	1845143	-	-	1946	GSU1680	hypothetical protein	19	22	23	1	1	1
1846778	1846699	1845608	1845608	-	-	1947	GSU1681	BioD and DRTGG domain-containing protein	36	41	37	1	1	1
1846947	1846947	1847309		+	-	1948	GSU1682	lipoprotein	3	8	2	1	1	1
	1847306	1847755	1847755	+	-	1949	GSU1683	hypothetical protein	3	9	4	1	1	1
1849268	1849257	1847800	1847521	-	-	1950	GSU1684	hypothetical protein	29	20	26	1	1	1
1849853	1849853	1849308	1849308	-	-	1951	GSU1685	metal-dependent phosphohydrolase, HDc domain-containing	7	7	6	1	1	1
1850016	1850020	1850484		+	-	1952	GSU1686	deoxycytidylate deaminase	108	124	117	0.00637565	0.00133411	1
	1850481	1850933	1850936	+	nrdR	1953	GSU1687	transcriptional regulator NrdR	69	83	69	0.000167962	0.0557144	0.0180972
1850953	1850953	1852062		+	ribD	1954	GSU1688	2, 5-diamino-6-(5'-phosphoribosylamino)-4-(3H)-pyrimidinone deaminase and 5-amino-6-(5'-phosphoribosylamino)uracil reductase	41	52	42	1	0.0772214	0.0113328
	1852047	1852700	1852709	+	ribE	1955	GSU1689	riboflavin synthase subunit alpha	30	38	33	1	1	1
1852740	1852740	1853942	1853952	+	ribA	1956	GSU1690	3,4-dihydroxy-2-butanone-4-phosphate synthase and GTP cyclohydrolase II	145	160	141	0.0208355	0.00202765	1
1853953	1853953	1854420		+	ribH	1957	GSU1691	6,7-dimethyl-8-ribityllumazine synthase	228	227	225	0.00021789	7.85419e-09	0.189797
	1854420	1854836	1854868	+	nusB	1958	GSU1692	transcription antitermination factor NusB	305	296	315	0.0111396	1.339e-09	0.00101303
1854872	1854876	1856186	1856209	+	hom	1959	GSU1693	homoserine dehydrogenase	254	238	254	0.0627633	9.89695e-05	0.130535
1856918	1856918	1856244	1856244	-	-	1960	GSU1694	HAD superfamily hydrolase	48	49	55	0.0155286	2.46249e-05	0.0728369
1858369	1858328	1856943	1856920	-	thrC	1961	GSU1695	threonine synthase	99	116	96	0.00186369	0.00201641	0.952937
1858490	1858490	1859431		+	-	1962	GSU1696	MoxR family ATPase	33	32	31	1	1	1
	1859428	1860297		+	-	1963	GSU3536	hypothetical protein	14	14	14	1	1	1
	1860284	1862218	1862325	+	-	1964	GSU1697	transglutaminase/protease-like membrane protein	7	8	8	1	1	1
1862326	1862326	1864179	1864436	+	-	1965	GSU1698	hypothetical protein	136	152	144	0.235934	0.0635989	1
1864901	1864899	1864186	1864052	-	-	1966	GSU1699	hypothetical protein	30	36	29	1	1	1
1867396	1867309	1865051	1865036	-	maeB	1967	GSU1700	bifunctional malic enzyme oxidoreductase/phosphotransacetylase	251	231	241	0.00991094	0.000145393	0.605326
1867595	1867599	1868087		+	-	1968	GSU1701	bis-adenosyl-polyphosphate hydrolase, FHIT domain-containing	29	30	30	1	1	1
	1868084	1869040	1869043	+	-	1969	GSU1702	ROK domain transcriptional regulator/sugar kinase	21	22	21	1	1	1
1869086	1869086	1870177	1870286	+	pfk-1	1970	GSU1703	6-phosphofructokinase	39	37	39	1	1	1
1870338	1870340	1872331	1872378	+	mcp40H-1	1971	GSU1704	GAF sensor methyl-accepting chemotaxis sensory transducer, class 40H	47	54	44	1.66785e-05	0.000733724	0.137326
1872468	1872577	1873380	1873380	+	panB	1972	GSU1705	3-methyl-2-oxobutanoate hydroxymethyltransferase	53	72	58	0.00861632	0.486826	0.0197931
1873381	1873382	1874233	1874288	+	panC	1973	GSU1706	pantoate--beta-alanine ligase	93	97	89	6.57509e-06	2.13299e-06	1
1874289	1874289	1875947	1875947	+	-	1974	GSU1707	pyridoxal-5'-phosphate-dependent decarboxylase	96	92	93	0.0221332	1.10608e-07	0.0159105
1875948	1876008	1877270	1877348	+	-	1975	GSU1708	metal-dependent hydrolase, subgroup D	54	54	52	8.10533e-06	1.39192e-07	1
1877349	1877349	1877810	1877823	+	smpB	1976	GSU1709	SsrA-binding protein	441	515	520	1	0.0179279	0.0614054
1877824			1878179	+	-	1977	GSUR031	GSUR031	28463	23273	28801	0.414871	1	0.59238
1878180	1878264	1879934	1880654	+	-	1978	GSU1710	integrase family protein	98	116	110	0.363255	0.0295069	0.588132
1881171	1881171	1880599	1880579	-	-	1979	GSU1711	integrative genetic element Gsu5, resolvase	13	14	12	1	1	1
1881511	1881511	1881762	1881920	+	-	1980	GSU1712	hypothetical protein	16	18	16	1	1	1
	1882234	1881824		-	-	1981	GSU1713	AntA/AntB antirepressor domain-containing protein	0	0	0	1	1	1
1883140	1883140	1882892	1882877	-	-	1982	GSU1715	hypothetical protein	3	2	1	1	1	1
	1883563	1883384		-	-	1983	GSU3538	hypothetical protein	1	2	2	1	1	1
	1883968	1883789		-	-	1984	GSU3539	hypothetical protein	1	1	2	1	1	1
1884088	1884125	1884832	1884860	+	apr	1985	GSU1716	adenosine-5'-phosphosulfate reductase, glutathione-dependent	1226	1162	1306	0.0100989	8.2674e-05	0.285808
1884867	1884867	1885670	1885697	+	cysD	1986	GSU1717	sulfate adenylyltransferase subunit 2	1953	1524	2205	1	0.000150946	0.000328938
1885698	1885698	1887248	1887446	+	cysN	1987	GSU1718	sulfate adenylyltransferase, subunit 1	1028	693	1203	1	6.55265e-08	2.39382e-09
1887680	1887676	1887302	1887297	-	-	1988	GSU1719	hypothetical protein	8	14	8	1	1	1
1887447			1887475	+	-	1989	predicted RNA	antisense: GSU1719	658	397	731	0.0180207	2.33682e-20	3.43758e-18
1887476	1887853	1888221		+	queD	1990	GSU1720	6-carboxy-5,6,7,8-tetrahydropterin synthase	391	328	397	0.0328528	3.0109e-16	5.55817e-10
	1888214	1888966	1888966	+	queE	1991	GSU1721	7-cyano-7-deazaguanine synthase	264	255	268	0.014149	4.00928e-07	0.0278315
1888978	1888989	1889708	1889900	+	-	1992	GSU1722	creatinine amidohydrolase superfamily protein	149	153	145	9.07264e-05	1.48548e-07	0.882026
1891446	1891398	1889761	1889755	-	-	1993	GSU1723	mechanosensitive ion channel family protein	6	5	5	1	1	1
1891711	1891712	1892968		+	sbcD-2	1994	GSU1724	DNA repair exonuclease SbcCD, D subunit	23	28	23	1	1	1
	1892968	1895409	1895409	+	sbcC-2	1995	GSU1725	DNA repair exonuclease SbcCD, C subunit	14	13	13	1	1	1
1896279	1896279	1895662	1895654	-	-	1996	GSU1726	hypothetical protein	12	9	9	1	1	1
[truncated: 1,843 more rows]

## Sheet: cGAMP regulon
RNAseq data of all cGAMP responsive riboswitches and genes controlled by cGAMP
cGAMP riboswitches are in red, and genes are in green
Genes in parentheses next to the locus tag indicate the first gene downstream from the cGAMP riboswitch
Transcription Start	Translation Start	Translation Stop	Transcription Stop	Strand	Name	Order	Locus Tag	Product	Expression WT	Expression ΔesnD	Expression ΔgacA	log2 ΔesnD/WT	log2 ΔgacA/WT
195867	195867	194938	194655	-	-	227	GSU0181	peptidoglycan L,D-transpeptidase lipoprotein, YkuD family, TPR domain-containing	128	219	6	0.774787	-4.41504
195943			195868	-	-	228	predicted RNA	-	242	372	9	0.620296	-4.74894
196325	196325	196023	195944	-	-	229	GSU0182	lipoprotein	175	286	7	0.70866	-4.64386
197760	197731	196424	196326	-	-	230	GSU0183	peptidoglycan L,D-transpeptidase lipoprotein, YkuD family, SPOR domain-containing	53	96	3	0.857042	-4.14296
197761			197876	-	-	231	GSUR3001 (GSU0183b)	cyclic diguanylate-responsive riboswitch; GSUR3001	56	115	7	1.03814	-3
197961			198075	-	-	232	GSUR3002 (GSU0183a)	cyclic diguanylate-responsive riboswitch; GSUR3002	47	91	7	0.953206	-2.74723
1085224			1085343	+	-	1094	GSUR3003 (GSU1001)	cyclic diguanylate-responsive riboswitch; GSUR3003	70	303	33	2.11389	-1.08489
1085344	1085368	1085751	1085758	+	-	1095	GSU1001	hypothetical protein	81	281	11	1.79458	-2.88042
1103736	1103666	1103115	1103115	-	-	1112	GSU1018	hypothetical protein	294	533	55	0.858319	-2.41831
1103737			1103831	-	-	1113	GSUR3004 (GSU1018)	cyclic diguanylate-responsive riboswitch; GSUR3004	106	275	26	1.37537	-2.02748
1150604	1150582	1149731	1149724	-	-	1151	GSU1060	hypothetical protein	115	197	6	0.776562	-4.26053
1150605			1150725	-	-	1152	GSUR3005 (GSU1060)	cyclic diguanylate-responsive riboswitch; GSUR3005	52	135	11	1.37638	-2.24101
1352680			1352796	+	-	1348	GSUR3006 (GSU1247)	cyclic diguanylate-responsive riboswitch; GSUR3006	113	164	32	0.537373	-1.82018
1352797	1352850	1353416	1353526	+	-	1349	GSU1247	hypothetical protein	431	579	120	0.425875	-1.84465
1715005	1714971	1714042	1714042	-	-	1814	GSU1556	lipoprotein	26	36	8	0.469485	-1.70044
1715006			1715123	-	-	1815	GSUR3007 (GSU1556)	cyclic diguanylate-responsive riboswitch; GSUR3007	31	46	12	0.569366	-1.36923
1926341			1926457	+	-	2032	GSUR3008 (GSU1761)	cyclic diguanylate-responsive riboswitch; GSUR3008	1186	1527	738	0.364596	-0.684411
1926458	1926516	1928051	1928069	+	pgcA	2033	GSU1761	lipoprotein cytochrome c	668	945	93	0.500466	-2.84455
2138631	2138528	2135385	2135385	-	-	2244	GSU1945	repeat-containing protein	359	751	16	1.06483	-4.48784
2138650			2138750	-	-	2245	GSUR3009 (GSU1945b)	cyclic diguanylate-responsive riboswitch; GSUR3009	83	251	4	1.5965	-4.37504
2138899			2139016	-	-	2246	GSUR3010 (GSU1945a)	cyclic diguanylate-responsive riboswitch; GSUR3010	101	244	21	1.27253	-2.26589
2140192	2140157	2139192	2139017	-	-	2247	GSU1947	hypothetical protein	261	414	71	0.665581	-1.87816
2141279	2141272	2140193	2140193	-	-	2248	GSU1948	hypothetical protein	272	527	58	0.954196	-2.22948
2141386			2141488	-	-	2249	GSUR3011 (GSU1948b)	cyclic diguanylate-responsive riboswitch; GSUR3011	13	30	1	1.20645	-3.70044
2141579			2141698	-	-	2250	GSUR3012 (GSU1948a)	cyclic diguanylate-responsive riboswitch; GSUR3012	67	153	4	1.1913	-4.06609
2222302	2222302	2221850	2221847	-	aroQ	2328	GSU2022	3-dehydroquinate dehydratase	128	152	109	0.247928	-0.231816
	2222693	2222331	2222330	-	-	2329	GSU2023	GTPase-activating protein	127	147	89	0.210988	-0.512951
	2223799	2222672		-	-	2330	GSU2024	hypothetical protein	127	156	89	0.296718	-0.512951
	2224884	2223796		-	aroB	2331	GSU2025	3-dehydroquinate synthase	171	209	122	0.289507	-0.487115
	2225426	2224881		-	aroK	2332	GSU2026	shikimate kinase	123	169	49	0.458365	-1.3278
2226638	2226573	2225392		-	aroC	2333	GSU2027	chorismate synthase	106	165	41	0.638402	-1.37037
2229342	2229332	2226648	2226648	-	pilQ	2334	GSU2028	type IV pilus secretin lipoprotein PilQ	436	575	131	0.399234	-1.73476
	2229891	2229343	2229343	-	pilP	2335	GSU2029	type IV pilus assembly lipoprotein PilP	403	616	120	0.612151	-1.74775
2230471	2230471	2229875		-	pilO	2336	GSU2030	type IV pilus biogenesis protein PilO	370	536	120	0.534708	-1.62449
	2231084	2230509	2230472	-	pilN	2337	GSU2031	type IV pilus biogenesis protein PilN	116	204	40	0.814444	-1.53605
2232152	2232133	2231078		-	pilM	2338	GSU2032	type IV pilus biogenesis ATPase PilM	138	293	52	1.08623	-1.40808
2232431	2232354	2232154	2232154	-	-	2339	GSU2033	XRE family transcriptional regulator	57	200	24	1.81097	-1.24793
2232561			2232679	-	-	2340	GSUR3013 (GSU2033)	cyclic diguanylate-responsive riboswitch; GSUR3013	44	126	20	1.51785	-1.1375
	2764528	2763236	2763236	-	omcT	2822	GSU2503	cytochrome c	9	13	4	0.530515	-1.16993
	2765937	2764639	2764639	-	omcS	2823	GSU2504	cytochrome c	22	29	15	0.398549	-0.552541
2765927			2766046	-	-	2824	GSUR3014 (GSU2504)	cyclic diguanylate-responsive riboswitch; GSUR3014	24	36	17	0.584963	-0.4975
2779368			2779488	+	-	2836	GSUR3015 (GSU2515)	cyclic diguanylate-responsive riboswitch; GSUR3015	357	580	132	0.700129	-1.43539
2779489	2779597	2780022	2780041	+	-	2837	GSU2515	cytochrome c, 1 heme-binding site	1397	2045	286	0.549769	-2.28824
3166752	3166724	3164592	3164592	-	omcG	3241	GSU2882	cytochrome c	76	113	25	0.572251	-1.60407
3169599	3169548	3166840	3166753	-	omcH	3242	GSU2883	cytochrome c	58	104	5	0.842459	-3.53605
3172680	3172680	3169624	3169604	-	omcA	3243	GSU2884	cytochrome c	55	94	5	0.773229	-3.45943
3175466	3175417	3172751	3172681	-	-	3244	GSU2885	NHL repeat domain-containing protein	85	136	3	0.678072	-4.82443
3175467			3175581	-	-	3245	GSUR3016 (GSU2885b)	cyclic diguanylate-responsive riboswitch; GSUR3016	45	69	4	0.616671	-3.49185
3175652			3175766	-	-	3246	GSUR3017 (GSU2885a)	cyclic diguanylate-responsive riboswitch; GSUR3017	126	185	31	0.554102	-2.02308

## Sheet: RNAseq library statistics
				sample	NCBI accession	# of reads passing filter (PF)	# of reads after rRNA filtering	% of reads aligning to reference genome
				WT replicate 1	SRX4195378	14565864	14560474	96
				WT replicate 2	SRX4195377	14186880	14183072	97
				dncG (gacA) replcate 1	SRX4195376	13674776	13671016	96
				dncG (gacA) replicate 2	SRX4195375	13307331	13298922	97
				esnD replicate 1	SRX4195382	13154449	13152063	97
				esnD replicate 2	SRX4195381	13194862	13191918	96
				reference Geobacter sulfurreducens genome	SRX1101230
